# Supplementary material for: TMPRSS4 Promotes Cell Proliferation and Inhibits Apoptosis in Pancreatic Ductal Adenocarcinoma by Activating ERK1/2 Signaling Pathway
Source: Front Oncol. 2021 Mar 18;11:628353. doi: 10.3389/fonc.2021.628353 (PMC8012900; doi:10.3389/fonc.2021.628353)
Supplement: Supplementary file 1 [file Table_1.XLSX]

## Sheet: Sheet1
	GSE62165 dataset			GSE15471 dataset			GSE62452 dataset			GSE16515 dataset			TCGA and GTEx
	Tumor (n = 118)	Non-tumor (n = 13)		Tumor (n = 36)	Non-tumor (n = 36)		Tumor (n = 69)	Non-tumor (n = 61)		Tumor (n = 36)	Non-tumor (n = 16)		TCGA tumor	non-tumor
	6.26963	6.38126		9.62988	5.18228		7.39002	3.21425		10.0098	3.9991		0.299146	0.26304
	7.52273	4.63274		9.17552	5.42961		4.30885	3.24116		8.87928	3.16189		4.7245	2.0738
	8.02135	4.81534		9.67944	5.85513		6.99027	3.13382		10.2889	3.67694		3.00695	0.575314
	6.81797	4.48767		9.51207	5.27144		3.40678	3.41457		4.58916	2.72683		4.00598	0.042644
	5.00883	4.89804		6.25233	4.87108		6.18393	3.12823		8.79993	7.24508		3.05623	0
	7.04067	4.55855		4.92895	6.02144		6.98088	2.92533		10.0875	3.34625		0.0191222	0.070387
	8.10342	4.86377		8.3635	8.25476		5.83729	2.88912		10.2408	3.27799		3.73193	0.014355
	7.82447	4.47076		7.44841	7.70417		6.70977	3.88425		6.51159	5.6241		5.69068	0.137501
	5.91774	4.31853		9.57661	8.89527		5.53031	3.0374		9.27822	4.62761		5.87119	0.275004
	5.17667	4.82661		5.58058	8.8061		5.81021	3.7361		8.2817	6.33557		0.0065149	1.5059
	8.05738	4.65454		5.29071	7.54741		7.02318	3.1927		8.5763	3.20789		4.55563	0.226513
	8.21834	4.8088		7.72478	5.17328		5.87804	3.51237		7.85549	3.08916		5.43913	0.163501
	7.32049	4.30448		5.55513	5.77955		7.0628	3.08663		9.17368	3.21101		5.67218	0
	6.2345			6.17306	5.42779		5.04007	3.08955		6.14588	3.94392		4.13753	0.084067
	6.39853			7.08527	5.58483		5.68867	6.11269		3.05832	2.99277		5.51507	0.111034
	7.38927			5.74999	5.58293		6.64478	3.32534		9.54148	2.86394		5.05251	0.028568
	6.93113			5.3715	5.64185		3.95244	3.45185		9.85829			0.00737575	0.137501
	6.63439			8.97735	6.33122		2.85692	2.96751		6.4099			2.77228	0.189038
	7.87207			5.66194	5.11445		5.01274	3.03251		7.86851			5.48374	0.176318
	7.23302			7.34565	5.14046		7.39028	3.32583		8.60844			5.85091	0.150557
	8.83394			10.1221	5.20078		4.68749	3.662		7.86851			5.89158	0.056585
	7.32372			9.2362	4.91569		3.57586	2.86589		8.76222			4.22504	0.084067
	6.47368			7.88445	5.72146		4.85544	3.25634		8.50977			2.97605	0.014355
	4.53142			8.85757	5.1422		5.6176	3.06856		9.96246			4.63202	0.400527
	3.59973			9.5977	5.33571		6.53815	3.00119		8.62863			4.20688	0.201631
	6.87529			10.6121	5.10298		7.13866	6.07866		10.0444			6.05557	0.163501
	6.50765			9.26289	4.77538		6.77439	5.14415		8.48824			5.03534	0.21412
	8.36079			6.51863	8.32556		5.47401	3.48941		7.55765			3.07318	0.111034
	4.52818			9.33008	8.27285		5.14058	3.13146		9.10512			4.71256	0.21412
	6.29618			7.30789	4.85757		6.49674	3.27649		9.94369			5.92523	0.356135
	8.12749			8.07527	5.85494		6.70471	4.28232		7.43546			5.03731	0.454178
	5.54601			7.51411	5.35378		6.99353	6.72355		8.2211			4.00567	0.226513
	6.98152			9.38968	6.59901		6.27111	2.94492		9.25101			5.78196	0.238793
	7.71197			7.76659	6.10314		5.72176	4.23082		10.0251			3.31314	0.084067
	7.50211			7.36236	6.35241		6.12248	5.33675		9.05365			3.86384	0.070387
	7.82786			7.54748	5.37175		6.19673	2.81073		7.7211			2.64416	0
	8.08764						5.8958	3.17045					5.58227	0.014355
	6.85564						5.03027	3.39038					3.98798	0.432948
	7.85777						6.99947	5.27316					2.25598	0.137501
	7.35105						6.17589	4.12494					1.74628	0
	6.86269						3.63949	3.12342					4.0199	0.028568
	8.04777						7.13964	3.25204					4.36914	0
	7.93192						6.24703	3.37734					3.09498	0.028568
	7.43254						4.3645	2.74355					5.64277	0
	7.06829						5.92364	2.88066					3.80859	0
	8.01885						6.43856	3.6111					5.32623	0.084067
	8.05459						7.34907	3.64512					3.03496	0
	6.63234						6.57192	3.78712					5.44818	1.22032
	7.33699						3.38465	3.50753					0.00588812	0.432948
	6.78986						7.57627	3.42312					4.09968	0.070387
	5.01048						6.56189	3.734					2.9091	0.070387
	7.00831						3.30963	6.91883					5.29806	0
	4.5823						5.36632	3.9523					6.24713	0.422222
	8.28825						6.88237	3.4366					5.43542	0.226513
	7.00735						8.06103	3.71065					1.93404	0
	7.71153						4.57507	4.8056					4.23368	0.014355
	8.01567						7.41272	4.79487					4.77586	0.084067
	7.19259						3.29977	3.88865					4.78786	0.056585
	8.65285						4.78889	3.25494					5.62638	0.250954
	7.02933						7.16024	3.37904					0.213143	0.084067
	5.96726						5.33193	3.25321					5.11095	0.704867
	5.28792						6.52637						5.00138	0.070387
	7.13895						5.66506						3.5281	0.163501
	7.73071						7.93045						3.99455	0
	7.85294						3.89203						3.86398	0.111034
	9.15553						4.26442						4.62007	0.895309
	8.35433						3.54398						5.60034	0.028568
	6.7068						4.69464						6.03837	0.422222
	8.59832						5.10039						2.36655	0.176318
	5.08398												5.15544	3.48539
	8.58458												2.50702	0.298665
	5.97537												5.58262	0.238793
	7.82395												6.17752	1.0072
	7.50892												5.08974	0.111034
	7.99053												5.08311	0.298665
	3.81649												5.74171	0
	8.28045												4.72138	1.31616
	6.23787												5.13555	0.028568
	8.49587												3.20498	0.097613
	7.04371												5.90011	0.042644
	7.8346												4.83177	0.238793
	8.40479												3.83704	0.321936
	4.69331												5.11735	0.137501
	9.30618												3.39662	0.070387
	8.00461												4.6174	0.084067
	8.57331												5.79972	0.163501
	4.89671												4.26132	0.333419
	8.28256												2.97482	0
	7.98509												5.20995	0.070387
	7.19462												2.57092	0.422222
	7.60752												5.49339	0.704867
	6.85543												3.27483	0.545956
	5.89846												5.10067	0.76554
	7.36466												5.73439	0.070387
	7.07567												4.2817	0.536053
	6.87899												5.04035	0.097613
	6.47218												3.70337	0.321936
	8.05936												5.80056	0.111034
	7.38995												4.46663	0.084067
	6.0889												5.98556	0
	8.52126												2.49132	0.485434
	8.11078												5.83726	0
	6.16159												4.22873	0.028568
	7.38051												4.77867	0.378503
	7.50723												5.22232	0.124327
	8.17426												4.73455	0
	7.49565												5.79302	0.275004
	6.99073												2.11088	0.584968
	8.32225												5.35613	0
	6.56071												6.04269	0.070387
	7.24131												4.67234	0.097613
	7.57947												5.4746	0.084067
	4.5183												5.03616	0
	6.97094												5.71583	0.176318
	6.5317												3.67989	0
	7.43121												5.02546	0
	6.03523												5.01108	0
	8.32553												1.54402	0.070387
													4.05575	0.941119
													4.15334	0
													4.14417	0.485434
													3.58517	0.070387
													4.62443	0
													4.53079	0.097613
													3.13526	0.028568
													3.35206	0.014355
													6.09292	0.189038
													3.24999	0.26304
													0.604042	0.028568
													0.237048	0.042644
													2.61422	0.536053
													6.2932	0.014355
													5.18723	0.201631
													4.51095	0.028568
													5.58066	0.070387
													6.24422	1.546
													5.46926	0.084067
													2.27409	0.321936
													3.856	0.604087
													0.0145375	0.070387
													4.71461	0.310339
													5.37259	0.097613
													4.41488	0.226513
													4.38888	0.286878
													4.2001	0.526084
													5.38518	0.137501
													4.25428	0
													5.85404	0.495692
													4.78322	0.097613
													5.41054	0.163501
													0.0666331	0.042644
													4.36249	0.070387
													4.92258	0
													3.16456	0.137501
													4.61972	0.163501
													5.43625	0.124327
													5.55607	0
													2.73564	0.344836
													3.14755	0.26304
													5.55627	0.250954
													5.15062	0.63226
													5.23026	0.097613
													4.73474	0
													3.27876	0
													4.69542	0.150557
													0.00522535	0.150557
													5.97316	0.150557
													4.53459	0.065041
													4.55665	0.254286
													3.5253	0.206539
													4.52444	4.33525
													2.34687
													4.73094
													2.25017
													5.29375
													5.13166
													1.66673
													4.48482
