# Supplementary material for: TMPRSS4 Promotes Cell Proliferation and Inhibits Apoptosis in Pancreatic Ductal Adenocarcinoma by Activating ERK1/2 Signaling Pathway
Source: Front Oncol. 2021 Mar 18;11:628353. doi: 10.3389/fonc.2021.628353 (PMC8012900; doi:10.3389/fonc.2021.628353)
Supplement: Supplementary file 2 [file Table_2.xlsx]

## Sheet: Sheet1
id	AS-NC-1_count	AS-NC-2_count	AS-NC-3_count	AS-sh-1_count	AS-sh-2_count	AS-sh-3_count	AS-NC-1_fpkm	AS-NC-2_fpkm	AS-NC-3_fpkm	AS-sh-1_fpkm	AS-sh-2_fpkm	AS-sh-3_fpkm	AS-NC_mean	AS-sh_mean	log2(fc)	PValue	FDR	Symbol	Description	KEGG_A_class	KEGG_B_class	Pathway	K_ID	GO Component	GO Function	GO Process
ENSG00000109511	8688	5560	4636	2264	2183	2092	107.16	105.46	108.27	29.95	30.56	31.57	106.963	30.6933	-1.80112	8.69783e-197	1.31485e-192	ANXA10	annexin A10 [Source:HGNC Symbol;Acc:HGNC:534]	-	-	-	-	-	GO:0005509//calcium ion binding;GO:0005515//protein binding;GO:0005544//calcium-dependent phospholipid binding	-
ENSG00000104419	13900	9341	7684	2603	2106	2356	203.43	210.22	212.92	40.86	34.98	42.19	208.857	39.3433	-2.40832	5.42583e-193	4.10112e-189	NDRG1	N-myc downstream regulated 1 [Source:HGNC Symbol;Acc:HGNC:7679]	-	-	-	-	GO:0005634//nucleus;GO:0005737//cytoplasm;GO:0005813//centrosome;GO:0005815//microtubule organizing center;GO:0005829//cytosol;GO:0005856//cytoskeleton;GO:0005874//microtubule;GO:0005886//plasma membrane;GO:0005913//cell-cell adherens junction;GO:0015630//microtubule cytoskeleton;GO:0016020//membrane;GO:0043209//myelin sheath;GO:0048471//perinuclear region of cytoplasm;GO:0055038//recycling endos…	GO:0005515//protein binding;GO:0008017//microtubule binding;GO:0017137//Rab GTPase binding;GO:0043015//gamma-tubulin binding;GO:0045296//cadherin binding	GO:0007165//signal transduction;GO:0008285//negative regulation of cell proliferation;GO:0010038//response to metal ion;GO:0030330//DNA damage response, signal transduction by p53 class mediator;GO:0032287//peripheral nervous system myelin maintenance;GO:0042127//regulation of cell proliferation;GO:0042981//regulation of apoptotic process;GO:0045576//mast cell activation;GO:0071456//cellular resp…
ENSG00000077274	125	94	54	1950	1828	1905	0.61	0.71	0.5	10.25	10.16	11.42	0.606667	10.61	4.12838	1.28645e-168	6.48242e-165	CAPN6	calpain 6 [Source:HGNC Symbol;Acc:HGNC:1483]	-	-	-	-	GO:0005737//cytoplasm;GO:0005819//spindle;GO:0005829//cytosol;GO:0005856//cytoskeleton;GO:0005874//microtubule;GO:0005876//spindle microtubule;GO:0048471//perinuclear region of cytoplasm	GO:0004198//calcium-dependent cysteine-type endopeptidase activity;GO:0008017//microtubule binding	GO:0001578//microtubule bundle formation;GO:0006508//proteolysis;GO:0051493//regulation of cytoskeleton organization
ENSG00000058085	25006	15912	13164	8394	8389	7634	92.4	90.42	92.1	33.27	35.18	34.52	91.64	34.3233	-1.41679	1.31307e-156	4.96241e-153	LAMC2	laminin subunit gamma 2 [Source:HGNC Symbol;Acc:HGNC:6493]	Human Diseases;Environmental Information Processing;Cellular Processes;Human Diseases;Human Diseases;Human Diseases;Environmental Information Processing	Cancers;Signal transduction;Cellular community - eukaryotes;Infectious diseases;Infectious diseases;Cancers;Signaling molecules and interaction	ko05200//Pathways in cancer;ko04151//PI3K-Akt signaling pathway;ko04510//Focal adhesion;ko05145//Toxoplasmosis;ko05146//Amoebiasis;ko05222//Small cell lung cancer;ko04512//ECM-receptor interaction	K06246;K06246;K06246;K06246;K06246;K06246;K06246	GO:0005576//extracellular region;GO:0005604//basement membrane;GO:0005607//laminin-2 complex;GO:0005615//extracellular space;GO:0005938//cell cortex;GO:0016020//membrane;GO:0031012//extracellular matrix;GO:0048471//perinuclear region of cytoplasm	GO:0005201//extracellular matrix structural constituent;GO:0008201//heparin binding	GO:0007155//cell adhesion;GO:0008284//positive regulation of cell proliferation;GO:0008544//epidermis development;GO:0030198//extracellular matrix organization;GO:0030335//positive regulation of cell migration;GO:0031581//hemidesmosome assembly;GO:0048731//system development;GO:0070831//basement membrane assembly
ENSG00000151632	188	135	103	1700	1641	1584	1.86	2.05	1.93	18	18.39	19.14	1.94667	18.51	3.24923	4.66207e-150	1.40953e-146	AKR1C2	aldo-keto reductase family 1 member C2 [Source:HGNC Symbol;Acc:HGNC:385]	Human Diseases;Metabolism;Metabolism	Cancers;Xenobiotics biodegradation and metabolism;Lipid metabolism	ko05204//Chemical carcinogenesis;ko00980//Metabolism of xenobiotics by cytochrome P450;ko00140//Steroid hormone biosynthesis	K00089;K00089;K00089	GO:0005737//cytoplasm;GO:0005829//cytosol	GO:0004032//alditol:NADP+ 1-oxidoreductase activity;GO:0008106//alcohol dehydrogenase (NADP+) activity;GO:0016229//steroid dehydrogenase activity;GO:0016491//oxidoreductase activity;GO:0016655//oxidoreductase activity, acting on NAD(P)H, quinone or similar compound as acceptor;GO:0018636//phenanthrene 9,10-monooxygenase activity;GO:0031406//carboxylic acid binding;GO:0032052//bile acid binding;GO…	GO:0006629//lipid metabolic process;GO:0006693//prostaglandin metabolic process;GO:0007186//G-protein coupled receptor signaling pathway;GO:0007586//digestion;GO:0008202//steroid metabolic process;GO:0008284//positive regulation of cell proliferation;GO:0030855//epithelial cell differentiation;GO:0042448//progesterone metabolic process;GO:0044597//daunorubicin metabolic process;GO:0044598//doxoru…
ENSG00000189060	34516	20884	18078	13147	12303	11670	257.37	239.46	255.22	105.14	104.12	106.48	250.683	105.247	-1.25209	4.21646e-149	1.06234e-145	H1F0	H1 histone family member 0 [Source:HGNC Symbol;Acc:HGNC:4714]	-	-	-	-	GO:0000786//nucleosome;GO:0000790//nuclear chromatin;GO:0005634//nucleus;GO:0005654//nucleoplasm;GO:0005694//chromosome;GO:0005719//nuclear euchromatin;GO:0005794//Golgi apparatus;GO:0015629//actin cytoskeleton;GO:0016604//nuclear body;GO:0017053//transcriptional repressor complex	GO:0003677//DNA binding;GO:0003680//AT DNA binding;GO:0003690//double-stranded DNA binding;GO:0003723//RNA binding;GO:0005515//protein binding;GO:0031490//chromatin DNA binding;GO:0031492//nucleosomal DNA binding	GO:0000122//negative regulation of transcription from RNA polymerase II promoter;GO:0006309//apoptotic DNA fragmentation;GO:0006334//nucleosome assembly;GO:0006342//chromatin silencing;GO:0006355//regulation of transcription, DNA-templated;GO:0016584//nucleosome positioning;GO:0030261//chromosome condensation;GO:0031936//negative regulation of chromatin silencing;GO:0045910//negative regulation o…
ENSG00000159388	818	546	519	4566	4058	3990	5.27	5.41	6.33	31.56	29.68	31.47	5.67	30.9033	2.44634	1.02454e-146	2.21257e-143	BTG2	BTG anti-proliferation factor 2 [Source:HGNC Symbol;Acc:HGNC:1131]	Genetic Information Processing	Folding, sorting and degradation	ko03018//RNA degradation	K14443	GO:0005634//nucleus;GO:0005737//cytoplasm;GO:0005829//cytosol;GO:0070062//extracellular exosome	GO:0001227//transcriptional repressor activity, RNA polymerase II transcription regulatory region sequence-specific binding;GO:0005515//protein binding	GO:0000122//negative regulation of transcription from RNA polymerase II promoter;GO:0006281//DNA repair;GO:0006479//protein methylation;GO:0006974//cellular response to DNA damage stimulus;GO:0006977//DNA damage response, signal transduction by p53 class mediator resulting in cell cycle arrest;GO:0008285//negative regulation of cell proliferation;GO:0008306//associative learning;GO:0009612//respo…
ENSG00000113552	7636	4783	4192	2245	1904	1927	92.43	89.03	96.08	29.15	26.16	28.54	92.5133	27.95	-1.72681	1.51619e-144	2.86503e-141	GNPDA1	glucosamine-6-phosphate deaminase 1 [Source:HGNC Symbol;Acc:HGNC:4417]	Metabolism;Metabolism	Global and overview maps;Carbohydrate metabolism	ko01100//Metabolic pathways;ko00520//Amino sugar and nucleotide sugar metabolism	K02564;K02564	GO:0005737//cytoplasm;GO:0005829//cytosol;GO:0070062//extracellular exosome	GO:0004342//glucosamine-6-phosphate deaminase activity;GO:0005515//protein binding;GO:0016787//hydrolase activity;GO:0042802//identical protein binding	GO:0005975//carbohydrate metabolic process;GO:0006043//glucosamine catabolic process;GO:0006044//N-acetylglucosamine metabolic process;GO:0006046//N-acetylglucosamine catabolic process;GO:0006048//UDP-N-acetylglucosamine biosynthetic process;GO:0006091//generation of precursor metabolites and energy;GO:0007338//single fertilization;GO:0019262//N-acetylneuraminate catabolic process
ENSG00000187514	55713	36955	30370	23533	21735	20105	1136.07	1158.8	1172.52	514.68	503.02	501.65	1155.8	506.45	-1.1904	2.6723e-143	4.48857e-140	PTMA	prothymosin alpha [Source:HGNC Symbol;Acc:HGNC:9623]	Human Diseases	Infectious diseases	ko05169//Epstein-Barr virus infection	K13784	GO:0005634//nucleus;GO:0005654//nucleoplasm;GO:0005829//cytosol	GO:0005515//protein binding;GO:0033613//activating transcription factor binding;GO:0042393//histone binding	GO:0006351//transcription, DNA-templated;GO:0043486//histone exchange
ENSG00000135074	3922	2471	2147	1039	963	929	17.67	17.12	18.31	5.02	4.92	5.12	17.7	5.02	-1.81799	2.65827e-142	4.0185e-139	ADAM19	ADAM metallopeptidase domain 19 [Source:HGNC Symbol;Acc:HGNC:197]	-	-	-	-	GO:0005634//nucleus;GO:0005794//Golgi apparatus;GO:0005886//plasma membrane;GO:0016020//membrane;GO:0016021//integral component of membrane	GO:0004222//metalloendopeptidase activity;GO:0005515//protein binding;GO:0008233//peptidase activity;GO:0008237//metallopeptidase activity;GO:0016787//hydrolase activity;GO:0017124//SH3 domain binding;GO:0046872//metal ion binding	GO:0001890//placenta development;GO:0006508//proteolysis;GO:0006509//membrane protein ectodomain proteolysis;GO:0010628//positive regulation of gene expression;GO:0030198//extracellular matrix organization;GO:2000049//positive regulation of cell-cell adhesion mediated by cadherin
ENSG00000204616	2428	1588	1295	440	455	404	20.77	20.89	20.98	4.04	4.42	4.23	20.88	4.23	-2.30339	1.93826e-141	2.6637e-138	TRIM31	tripartite motif containing 31 [Source:HGNC Symbol;Acc:HGNC:16289]	-	-	-	-	GO:0005737//cytoplasm;GO:0005739//mitochondrion;GO:0005829//cytosol	GO:0005515//protein binding;GO:0008270//zinc ion binding;GO:0016740//transferase activity;GO:0046872//metal ion binding	GO:0016567//protein ubiquitination;GO:0032897//negative regulation of viral transcription;GO:0045087//innate immune response;GO:0046597//negative regulation of viral entry into host cell;GO:0051091//positive regulation of sequence-specific DNA binding transcription factor activity;GO:0060333//interferon-gamma-mediated signaling pathway;GO:1902186//regulation of viral release from host cell
ENSG00000116990	419	264	251	2331	2225	2024	4.01	3.88	4.54	23.9	24.14	23.67	4.14333	23.9033	2.52835	5.97849e-136	7.5314e-133	MYCL	MYCL proto-oncogene, bHLH transcription factor [Source:HGNC Symbol;Acc:HGNC:7555]	-	-	-	-	GO:0005634//nucleus	GO:0000981//RNA polymerase II transcription factor activity, sequence-specific DNA binding;GO:0003677//DNA binding;GO:0003700//transcription factor activity, sequence-specific DNA binding;GO:0046983//protein dimerization activity	GO:0006355//regulation of transcription, DNA-templated;GO:0006357//regulation of transcription from RNA polymerase II promoter;GO:0045607//regulation of auditory receptor cell differentiation
ENSG00000160180	293	280	214	3835	3671	3344	7.81	11.47	10.8	109.59	111.01	109.02	10.0267	109.873	3.45393	1.38642e-133	1.61219e-130	TFF3	trefoil factor 3 [Source:HGNC Symbol;Acc:HGNC:11757]	-	-	-	-	GO:0005576//extracellular region;GO:0005615//extracellular space;GO:0005737//cytoplasm;GO:0030141//secretory granule	GO:0003674//molecular_function;GO:0005515//protein binding	GO:0010906//regulation of glucose metabolic process;GO:0030277//maintenance of gastrointestinal epithelium
ENSG00000185633	1277	846	717	94	87	56	20.63	21.01	21.93	1.63	1.6	1.11	21.19	1.44667	-3.87258	1.32223e-132	1.42772e-129	NDUFA4L2	NDUFA4, mitochondrial complex associated like 2 [Source:HGNC Symbol;Acc:HGNC:29836]	Metabolism;Human Diseases;Human Diseases;Human Diseases;Human Diseases;Metabolism	Global and overview maps;Neurodegenerative diseases;Neurodegenerative diseases;Endocrine and metabolic diseases;Neurodegenerative diseases;Energy metabolism	ko01100//Metabolic pathways;ko05016//Huntington disease;ko05010//Alzheimer disease;ko04932//Non-alcoholic fatty liver disease (NAFLD);ko05012//Parkinson disease;ko00190//Oxidative phosphorylation	K03948;K03948;K03948;K03948;K03948;K03948	GO:0005751//mitochondrial respiratory chain complex IV;GO:0016020//membrane;GO:0016021//integral component of membrane	GO:0004129//cytochrome-c oxidase activity	GO:0022900//electron transport chain;GO:1902600//hydrogen ion transmembrane transport
ENSG00000107159	3778	2654	2231	949	887	855	44.14	47.68	49.35	11.89	11.76	12.22	47.0567	11.9567	-1.97658	1.49575e-124	1.50742e-121	CA9	carbonic anhydrase 9 [Source:HGNC Symbol;Acc:HGNC:1383]	Metabolism	Energy metabolism	ko00910//Nitrogen metabolism	K01672	GO:0005634//nucleus;GO:0005730//nucleolus;GO:0005886//plasma membrane;GO:0016020//membrane;GO:0016021//integral component of membrane;GO:0016323//basolateral plasma membrane;GO:0031528//microvillus membrane;GO:0042995//cell projection	GO:0004089//carbonate dehydratase activity;GO:0005515//protein binding;GO:0008270//zinc ion binding;GO:0016829//lyase activity;GO:0046872//metal ion binding	GO:0001666//response to hypoxia;GO:0002009//morphogenesis of an epithelium;GO:0015701//bicarbonate transport;GO:0033574//response to testosterone;GO:0042493//response to drug;GO:0046903//secretion;GO:0061418//regulation of transcription from RNA polymerase II promoter in response to hypoxia
ENSG00000188486	7857	5333	4298	21080	21515	18970	85.09	88.81	88.12	244.84	264.43	251.37	87.34	253.547	1.53754	4.03001e-114	3.80761e-111	H2AFX	H2A histone family member X [Source:HGNC Symbol;Acc:HGNC:4739]	Human Diseases;Human Diseases	Substance dependence;Immune diseases	ko05034//Alcoholism;ko05322//Systemic lupus erythematosus	K11251;K11251	GO:0000781//chromosome, telomeric region;GO:0000785//chromatin;GO:0000786//nucleosome;GO:0000790//nuclear chromatin;GO:0000794//condensed nuclear chromosome;GO:0001673//male germ cell nucleus;GO:0001741//XY body;GO:0005634//nucleus;GO:0005654//nucleoplasm;GO:0005657//replication fork;GO:0005694//chromosome;GO:0005813//centrosome;GO:0016607//nuclear speck;GO:0035861//site of double-strand break;GO…	GO:0003677//DNA binding;GO:0003684//damaged DNA binding;GO:0005515//protein binding;GO:0019899//enzyme binding;GO:0042393//histone binding;GO:0046982//protein heterodimerization activity	GO:0000077//DNA damage checkpoint;GO:0000724//double-strand break repair via homologous recombination;GO:0006281//DNA repair;GO:0006302//double-strand break repair;GO:0006303//double-strand break repair via nonhomologous end joining;GO:0006310//DNA recombination;GO:0006325//chromatin organization;GO:0006334//nucleosome assembly;GO:0006974//cellular response to DNA damage stimulus;GO:0007049//cell…
ENSG00000008513	20631	12955	11165	8616	8342	7651	144.92	139.94	148.49	64.91	66.5	65.76	144.45	65.7233	-1.13609	6.69014e-114	5.94911e-111	ST3GAL1	ST3 beta-galactoside alpha-2,3-sialyltransferase 1 [Source:HGNC Symbol;Acc:HGNC:10862]	Metabolism;Metabolism;Metabolism;Metabolism;Metabolism	Global and overview maps;Glycan biosynthesis and metabolism;Glycan biosynthesis and metabolism;Glycan biosynthesis and metabolism;Glycan biosynthesis and metabolism	ko01100//Metabolic pathways;ko00512//Mucin type O-glycan biosynthesis;ko00533//Glycosaminoglycan biosynthesis - keratan sulfate;ko00604//Glycosphingolipid biosynthesis - ganglio series;ko00603//Glycosphingolipid biosynthesis - globo and isoglobo series	K00780;K00780;K00780;K00780;K00780	GO:0000139//Golgi membrane;GO:0005576//extracellular region;GO:0005794//Golgi apparatus;GO:0016020//membrane;GO:0016021//integral component of membrane;GO:0032580//Golgi cisterna membrane;GO:0070062//extracellular exosome	GO:0003836//beta-galactoside (CMP) alpha-2,3-sialyltransferase activity;GO:0008373//sialyltransferase activity;GO:0016740//transferase activity;GO:0016757//transferase activity, transferring glycosyl groups	GO:0006054//N-acetylneuraminate metabolic process;GO:0006464//cellular protein modification process;GO:0006468//protein phosphorylation;GO:0006486//protein glycosylation;GO:0006487//protein N-linked glycosylation;GO:0016266//O-glycan processing;GO:0018146//keratan sulfate biosynthetic process;GO:0097503//sialylation
ENSG00000075618	5933	3794	2954	13908	13425	12484	89.78	88.29	84.64	225.73	230.57	231.16	87.57	229.153	1.3878	7.60829e-113	6.3897e-110	FSCN1	fascin actin-bundling protein 1 [Source:HGNC Symbol;Acc:HGNC:11148]	Human Diseases	Cancers	ko05206//MicroRNAs in cancer	K17455	GO:0001725//stress fiber;GO:0001726//ruffle;GO:0002102//podosome;GO:0005737//cytoplasm;GO:0005829//cytosol;GO:0005856//cytoskeleton;GO:0005902//microvillus;GO:0005911//cell-cell junction;GO:0015629//actin cytoskeleton;GO:0030027//lamellipodium;GO:0030054//cell junction;GO:0030175//filopodium;GO:0030426//growth cone;GO:0031253//cell projection membrane;GO:0042995//cell projection;GO:0043209//myeli…	GO:0003723//RNA binding;GO:0003779//actin binding;GO:0005515//protein binding;GO:0008144//drug binding;GO:0030674//protein binding, bridging;GO:0045296//cadherin binding;GO:0051015//actin filament binding	GO:0007015//actin filament organization;GO:0007043//cell-cell junction assembly;GO:0007163//establishment or maintenance of cell polarity;GO:0008283//cell proliferation;GO:0010592//positive regulation of lamellipodium assembly;GO:0016477//cell migration;GO:0019221//cytokine-mediated signaling pathway;GO:0030035//microspike assembly;GO:0030036//actin cytoskeleton organization;GO:0032534//regulatio…
ENSG00000275395	1479	946	656	5325	5238	4686	4.38	4.31	3.68	16.91	17.6	16.97	4.12333	17.16	2.05717	1.60412e-111	1.27629e-108	FCGBP	Fc fragment of IgG binding protein [Source:HGNC Symbol;Acc:HGNC:13572]	-	-	-	-	-	-	-
ENSG00000124766	9497	5398	4570	25745	21985	20615	28.37	24.79	25.84	82.47	74.52	75.34	26.3333	77.4433	1.55625	1.08612e-106	8.20942e-104	SOX4	SRY-box 4 [Source:HGNC Symbol;Acc:HGNC:11200]	Human Diseases	Cancers	ko05206//MicroRNAs in cancer	K09268	GO:0005634//nucleus;GO:0005654//nucleoplasm;GO:0005737//cytoplasm;GO:0005739//mitochondrion;GO:0044798//nuclear transcription factor complex	GO:0000976//transcription regulatory region sequence-specific DNA binding;GO:0000978//RNA polymerase II core promoter proximal region sequence-specific DNA binding;GO:0000981//RNA polymerase II transcription factor activity, sequence-specific DNA binding;GO:0001228//transcriptional activator activity, RNA polymerase II transcription regulatory region sequence-specific binding;GO:0003677//DNA bind…	GO:0001501//skeletal system development;GO:0001841//neural tube formation;GO:0002328//pro-B cell differentiation;GO:0003183//mitral valve morphogenesis;GO:0003211//cardiac ventricle formation;GO:0003215//cardiac right ventricle morphogenesis;GO:0003289//atrial septum primum morphogenesis;GO:0003357//noradrenergic neuron differentiation;GO:0006355//regulation of transcription, DNA-templated;GO:000…
ENSG00000172238	122	69	43	1160	1143	1024	0.96	0.84	0.64	9.83	10.25	9.9	0.813333	9.99333	3.61905	1.12232e-105	8.07907e-103	ATOH1	atonal bHLH transcription factor 1 [Source:HGNC Symbol;Acc:HGNC:797]	-	-	-	-	GO:0005634//nucleus	GO:0000978//RNA polymerase II core promoter proximal region sequence-specific DNA binding;GO:0000981//RNA polymerase II transcription factor activity, sequence-specific DNA binding;GO:0001228//transcriptional activator activity, RNA polymerase II transcription regulatory region sequence-specific binding;GO:0003677//DNA binding;GO:0003700//transcription factor activity, sequence-specific DNA bindi…	GO:0001764//neuron migration;GO:0006355//regulation of transcription, DNA-templated;GO:0006366//transcription from RNA polymerase II promoter;GO:0007219//Notch signaling pathway;GO:0007275//multicellular organism development;GO:0007399//nervous system development;GO:0007411//axon guidance;GO:0007417//central nervous system development;GO:0007420//brain development;GO:0021987//cerebral cortex deve…
ENSG00000198719	19	5	2	1282	1110	1181	0.18	0.07	0.04	12.91	11.83	13.57	0.0966667	12.77	7.04552	3.13265e-100	2.15256e-97	DLL1	delta like canonical Notch ligand 1 [Source:HGNC Symbol;Acc:HGNC:2908]	Environmental Information Processing	Signal transduction	ko04330//Notch signaling pathway	K06051	GO:0005576//extracellular region;GO:0005886//plasma membrane;GO:0005887//integral component of plasma membrane;GO:0005912//adherens junction;GO:0016020//membrane;GO:0016021//integral component of membrane;GO:0016324//apical plasma membrane;GO:0030054//cell junction;GO:0031410//cytoplasmic vesicle;GO:0045121//membrane raft	GO:0005112//Notch binding;GO:0005509//calcium ion binding;GO:0005515//protein binding;GO:0030957//Tat protein binding;GO:0097110//scaffold protein binding	GO:0001709//cell fate determination;GO:0001756//somitogenesis;GO:0001757//somite specification;GO:0001947//heart looping;GO:0002315//marginal zone B cell differentiation;GO:0003323//type B pancreatic cell development;GO:0007154//cell communication;GO:0007219//Notch signaling pathway;GO:0007267//cell-cell signaling;GO:0007275//multicellular organism development;GO:0007368//determination of left/ri…
ENSG00000187134	3825	2376	2063	8584	8055	7553	24.14	23.06	24.65	58.11	57.71	58.34	23.95	58.0533	1.27735	1.70171e-99	1.11847e-96	AKR1C1	aldo-keto reductase family 1 member C1 [Source:HGNC Symbol;Acc:HGNC:384]	Metabolism;Metabolism	Xenobiotics biodegradation and metabolism;Lipid metabolism	ko00980//Metabolism of xenobiotics by cytochrome P450;ko00140//Steroid hormone biosynthesis	K00089;K00089	GO:0005737//cytoplasm;GO:0005829//cytosol;GO:0070062//extracellular exosome	GO:0004032//alditol:NADP+ 1-oxidoreductase activity;GO:0004033//aldo-keto reductase (NADP) activity;GO:0005515//protein binding;GO:0008106//alcohol dehydrogenase (NADP+) activity;GO:0016229//steroid dehydrogenase activity;GO:0016491//oxidoreductase activity;GO:0016655//oxidoreductase activity, acting on NAD(P)H, quinone or similar compound as acceptor;GO:0018636//phenanthrene 9,10-monooxygenase a…	GO:0001523//retinoid metabolic process;GO:0006805//xenobiotic metabolic process;GO:0007586//digestion;GO:0008202//steroid metabolic process;GO:0008206//bile acid metabolic process;GO:0015721//bile acid and bile salt transport;GO:0030299//intestinal cholesterol absorption;GO:0030855//epithelial cell differentiation;GO:0042448//progesterone metabolic process;GO:0042574//retinal metabolic process;GO…
ENSG00000070814	24282	15944	12935	10402	10184	9481	113.05	114.14	114.02	51.94	53.81	54.01	113.737	53.2533	-1.09475	1.39012e-97	8.756e-95	TCOF1	treacle ribosome biogenesis factor 1 [Source:HGNC Symbol;Acc:HGNC:11654]	Genetic Information Processing	Translation	ko03008//Ribosome biogenesis in eukaryotes	K14562	GO:0001650//fibrillar center;GO:0005634//nucleus;GO:0005730//nucleolus;GO:0005829//cytosol	GO:0001042//RNA polymerase I core binding;GO:0003723//RNA binding;GO:0005215//transporter activity;GO:0005515//protein binding;GO:0046982//protein heterodimerization activity;GO:0097110//scaffold protein binding	GO:0001501//skeletal system development;GO:0006417//regulation of translation;GO:0014029//neural crest formation;GO:0014032//neural crest cell development
ENSG00000242574	1289	875	757	4250	4323	3897	23.92	24.97	26.59	84.58	91.04	88.48	25.16	88.0333	1.80692	1.48625e-97	8.98703e-95	HLA-DMB	major histocompatibility complex, class II, DM beta [Source:HGNC Symbol;Acc:HGNC:4935]	Human Diseases;Human Diseases;Human Diseases;Human Diseases;Cellular Processes;Environmental Information Processing;Human Diseases;Human Diseases;Human Diseases;Human Diseases;Organismal Systems;Human Diseases;Human Diseases;Human Diseases;Human Diseases;Organismal Systems;Human Diseases;Human Diseases;Human Diseases;Human Diseases	Infectious diseases;Infectious diseases;Infectious diseases;Infectious diseases;Transport and catabolism;Signaling molecules and interaction;Immune diseases;Infectious diseases;Immune diseases;Infectious diseases;Immune system;Immune diseases;Cardiovascular diseases;Infectious diseases;Immune diseases;Immune system;Endocrine and metabolic diseases;Immune diseases;Immune diseases;Immune diseases	ko05166//HTLV-I infection;ko05168//Herpes simplex infection;ko05152//Tuberculosis;ko05164//Influenza A;ko04145//Phagosome;ko04514//Cell adhesion molecules (CAMs);ko05322//Systemic lupus erythematosus;ko05145//Toxoplasmosis;ko05323//Rheumatoid arthritis;ko05140//Leishmaniasis;ko04612//Antigen processing and presentation;ko05321//Inflammatiory bowel disease (IBD);ko05416//Viral myocarditis;ko05150/…	K06752;K06752;K06752;K06752;K06752;K06752;K06752;K06752;K06752;K06752;K06752;K06752;K06752;K06752;K06752;K06752;K06752;K06752;K06752;K06752	GO:0005764//lysosome;GO:0005765//lysosomal membrane;GO:0005768//endosome;GO:0016020//membrane;GO:0016021//integral component of membrane;GO:0031902//late endosome membrane;GO:0042613//MHC class II protein complex	GO:0005515//protein binding;GO:0023026//MHC class II protein complex binding	GO:0002376//immune system process;GO:0002399//MHC class II protein complex assembly;GO:0002503//peptide antigen assembly with MHC class II protein complex;GO:0002504//antigen processing and presentation of peptide or polysaccharide antigen via MHC class II;GO:0006955//immune response;GO:0019882//antigen processing and presentation;GO:0019886//antigen processing and presentation of exogenous pepti…
ENSG00000264364	7764	4934	4004	15476	14763	13607	19.94	19.49	19.47	42.63	43.04	42.76	19.6333	42.81	1.12464	2.29813e-95	1.33619e-92	DYNLL2	dynein light chain LC8-type 2 [Source:HGNC Symbol;Acc:HGNC:24596]	Organismal Systems	Excretory system	ko04962//Vasopressin-regulated water reabsorption	K10418	GO:0005634//nucleus;GO:0005737//cytoplasm;GO:0005813//centrosome;GO:0005829//cytosol;GO:0005856//cytoskeleton;GO:0005868//cytoplasmic dynein complex;GO:0005874//microtubule;GO:0005875//microtubule associated complex;GO:0005886//plasma membrane;GO:0005929//cilium;GO:0016020//membrane;GO:0030286//dynein complex;GO:0031475//myosin V complex;GO:0097542//ciliary tip;GO:0098794//postsynapse	GO:0003774//motor activity;GO:0005515//protein binding;GO:0008574//ATP-dependent microtubule motor activity, plus-end-directed;GO:0042803//protein homodimerization activity;GO:0045505//dynein intermediate chain binding;GO:0046982//protein heterodimerization activity;GO:0051959//dynein light intermediate chain binding;GO:0097110//scaffold protein binding	GO:0006888//ER to Golgi vesicle-mediated transport;GO:0007017//microtubule-based process;GO:0016236//macroautophagy;GO:0019886//antigen processing and presentation of exogenous peptide antigen via MHC class II;GO:0035735//intraciliary transport involved in cilium morphogenesis;GO:2000582//positive regulation of ATP-dependent microtubule motor activity, plus-end-directed
ENSG00000075461	634	432	317	2298	2241	2066	3.28	3.44	3.1	12.75	13.15	13.07	3.27333	12.99	1.98857	1.08975e-93	6.10141e-91	CACNG4	calcium voltage-gated channel auxiliary subunit gamma 4 [Source:HGNC Symbol;Acc:HGNC:1408]	Environmental Information Processing;Organismal Systems;Organismal Systems;Human Diseases;Human Diseases;Organismal Systems;Human Diseases	Signal transduction;Endocrine system;Circulatory system;Cardiovascular diseases;Cardiovascular diseases;Circulatory system;Cardiovascular diseases	ko04010//MAPK signaling pathway;ko04921//Oxytocin signaling pathway;ko04261//Adrenergic signaling in cardiomyocytes;ko05414//Dilated cardiomyopathy (DCM);ko05410//Hypertrophic cardiomyopathy (HCM);ko04260//Cardiac muscle contraction;ko05412//Arrhythmogenic right ventricular cardiomyopathy (ARVC)	K04869;K04869;K04869;K04869;K04869;K04869;K04869	GO:0005886//plasma membrane;GO:0005887//integral component of plasma membrane;GO:0005891//voltage-gated calcium channel complex;GO:0009986//cell surface;GO:0014069//postsynaptic density;GO:0016020//membrane;GO:0016021//integral component of membrane;GO:0030666//endocytic vesicle membrane;GO:0032281//AMPA glutamate receptor complex;GO:0036477//somatodendritic compartment;GO:0044297//cell body;GO:0…	GO:0005244//voltage-gated ion channel activity;GO:0005245//voltage-gated calcium channel activity;GO:0005246//calcium channel regulator activity;GO:0005262//calcium channel activity;GO:0016247//channel regulator activity;GO:0035255//ionotropic glutamate receptor binding	GO:0006811//ion transport;GO:0006816//calcium ion transport;GO:0019226//transmission of nerve impulse;GO:0034765//regulation of ion transmembrane transport;GO:0042220//response to cocaine;GO:0051899//membrane depolarization;GO:0051968//positive regulation of synaptic transmission, glutamatergic;GO:0070588//calcium ion transmembrane transport;GO:0099590//neurotransmitter receptor internalization;G…
ENSG00000122859	20	13	10	786	804	796	0.25	0.25	0.24	10.71	11.59	12.37	0.246667	11.5567	5.55002	1.33124e-93	7.18725e-91	NEUROG3	neurogenin 3 [Source:HGNC Symbol;Acc:HGNC:13806]	Human Diseases	Endocrine and metabolic diseases	ko04950//Maturity onset diabetes of the young	K08028	GO:0005634//nucleus;GO:0005737//cytoplasm	GO:0000978//RNA polymerase II core promoter proximal region sequence-specific DNA binding;GO:0000981//RNA polymerase II transcription factor activity, sequence-specific DNA binding;GO:0001227//transcriptional repressor activity, RNA polymerase II transcription regulatory region sequence-specific binding;GO:0001228//transcriptional activator activity, RNA polymerase II transcription regulatory reg…	GO:0000122//negative regulation of transcription from RNA polymerase II promoter;GO:0006355//regulation of transcription, DNA-templated;GO:0007275//multicellular organism development;GO:0007399//nervous system development;GO:0007417//central nervous system development;GO:0007422//peripheral nervous system development;GO:0021510//spinal cord development;GO:0022008//neurogenesis;GO:0030154//cell di…
ENSG00000144485	3348	1883	1732	9835	8189	8317	65.96	57.04	64.6	207.81	183.1	200.49	62.5333	197.133	1.65647	2.54865e-92	1.32855e-89	HES6	hes family bHLH transcription factor 6 [Source:HGNC Symbol;Acc:HGNC:18254]	-	-	-	-	GO:0005634//nucleus;GO:0005667//transcription factor complex	GO:0000977//RNA polymerase II regulatory region sequence-specific DNA binding;GO:0000981//RNA polymerase II transcription factor activity, sequence-specific DNA binding;GO:0001227//transcriptional repressor activity, RNA polymerase II transcription regulatory region sequence-specific binding;GO:0003677//DNA binding;GO:0003700//transcription factor activity, sequence-specific DNA binding;GO:000371…	GO:0000122//negative regulation of transcription from RNA polymerase II promoter;GO:0001756//somitogenesis;GO:0006355//regulation of transcription, DNA-templated;GO:0006357//regulation of transcription from RNA polymerase II promoter;GO:0007219//Notch signaling pathway;GO:0007275//multicellular organism development;GO:0007399//nervous system development;GO:0030154//cell differentiation;GO:0050767…
ENSG00000143001	58	33	38	840	750	775	0.92	0.81	1.15	14.35	13.56	15.11	0.96	14.34	3.90087	1.36414e-91	6.87392e-89	TMEM61	transmembrane protein 61 [Source:HGNC Symbol;Acc:HGNC:27296]	-	-	-	-	GO:0016020//membrane;GO:0016021//integral component of membrane	-	-
ENSG00000130522	3620	2105	1764	8087	7687	6887	53.55	47.89	49.41	128.31	129.06	124.67	50.2833	127.347	1.34061	4.38681e-87	2.13921e-84	JUND	JunD proto-oncogene, AP-1 transcription factor subunit [Source:HGNC Symbol;Acc:HGNC:6206]	Environmental Information Processing;Organismal Systems	Signal transduction;Development	ko04010//MAPK signaling pathway;ko04380//Osteoclast differentiation	K04449;K04449	GO:0000785//chromatin;GO:0000790//nuclear chromatin;GO:0005634//nucleus;GO:0005654//nucleoplasm;GO:0005667//transcription factor complex;GO:0035976//AP1 complex	GO:0000978//RNA polymerase II core promoter proximal region sequence-specific DNA binding;GO:0000981//RNA polymerase II transcription factor activity, sequence-specific DNA binding;GO:0003677//DNA binding;GO:0003700//transcription factor activity, sequence-specific DNA binding;GO:0003713//transcription coactivator activity;GO:0005515//protein binding;GO:0008134//transcription factor binding;GO:00…	GO:0000122//negative regulation of transcription from RNA polymerase II promoter;GO:0006355//regulation of transcription, DNA-templated;GO:0006357//regulation of transcription from RNA polymerase II promoter;GO:0009314//response to radiation;GO:0009612//response to mechanical stimulus;GO:0010033//response to organic substance;GO:0032496//response to lipopolysaccharide;GO:0032870//cellular respons…
ENSG00000185787	7348	4688	3739	15488	14345	12681	115.47	113.29	111.25	261.05	255.85	243.84	113.337	253.58	1.16183	1.41074e-86	6.66443e-84	MORF4L1	mortality factor 4 like 1 [Source:HGNC Symbol;Acc:HGNC:16989]	-	-	-	-	GO:0000123//histone acetyltransferase complex;GO:0005634//nucleus;GO:0005654//nucleoplasm;GO:0016580//Sin3 complex;GO:0016607//nuclear speck;GO:0035267//NuA4 histone acetyltransferase complex	GO:0003682//chromatin binding;GO:0005515//protein binding;GO:0047485//protein N-terminus binding	GO:0000724//double-strand break repair via homologous recombination;GO:0006281//DNA repair;GO:0006310//DNA recombination;GO:0006325//chromatin organization;GO:0006342//chromatin silencing;GO:0006355//regulation of transcription, DNA-templated;GO:0006974//cellular response to DNA damage stimulus;GO:0008283//cell proliferation;GO:0016573//histone acetylation;GO:0016575//histone deacetylation;GO:004…
ENSG00000099194	117060	71964	61811	60708	57253	52815	381.58	360.72	381.48	212.24	211.81	210.66	374.593	211.57	-0.82419	3.13499e-85	1.43611e-82	SCD	stearoyl-CoA desaturase [Source:HGNC Symbol;Acc:HGNC:10571]	Environmental Information Processing;Organismal Systems;Metabolism;Metabolism	Signal transduction;Endocrine system;Global and overview maps;Lipid metabolism	ko04152//AMPK signaling pathway;ko03320//PPAR signaling pathway;ko01212//Fatty acid metabolism;ko01040//Biosynthesis of unsaturated fatty acids	K00507;K00507;K00507;K00507	GO:0005730//nucleolus;GO:0005783//endoplasmic reticulum;GO:0005789//endoplasmic reticulum membrane;GO:0016020//membrane;GO:0016021//integral component of membrane;GO:0030176//integral component of endoplasmic reticulum membrane	GO:0004768//stearoyl-CoA 9-desaturase activity;GO:0005506//iron ion binding;GO:0005515//protein binding;GO:0016491//oxidoreductase activity;GO:0016717//oxidoreductase activity, acting on paired donors, with oxidation of a pair of donors resulting in the reduction of molecular oxygen to two molecules of water;GO:0032896//palmitoyl-CoA 9-desaturase activity;GO:0046872//metal ion binding	GO:0006629//lipid metabolic process;GO:0006631//fatty acid metabolic process;GO:0006633//fatty acid biosynthetic process;GO:0006636//unsaturated fatty acid biosynthetic process;GO:0045540//regulation of cholesterol biosynthetic process;GO:0046949//fatty-acyl-CoA biosynthetic process;GO:0055114//oxidation-reduction process;GO:0070542//response to fatty acid;GO:1903966//monounsaturated fatty acid b…
ENSG00000002587	7519	4899	3988	3405	3186	2941	43.72	43.8	43.9	21.23	21.02	20.92	43.8067	21.0567	-1.05687	3.47352e-85	1.54439e-82	HS3ST1	heparan sulfate-glucosamine 3-sulfotransferase 1 [Source:HGNC Symbol;Acc:HGNC:5194]	Metabolism	Glycan biosynthesis and metabolism	ko00534//Glycosaminoglycan biosynthesis - heparan sulfate / heparin	K01024	GO:0005794//Golgi apparatus;GO:0005796//Golgi lumen	GO:0008146//sulfotransferase activity;GO:0008467//[heparan sulfate]-glucosamine 3-sulfotransferase 1 activity;GO:0016740//transferase activity	GO:0006024//glycosaminoglycan biosynthetic process
ENSG00000076864	3774	2432	2047	10321	10495	10649	25.8	25.57	26.5	75.69	81.44	89.09	25.9567	82.0733	1.66081	2.166e-84	9.35525e-82	RAP1GAP	RAP1 GTPase activating protein [Source:HGNC Symbol;Acc:HGNC:9858]	Environmental Information Processing	Signal transduction	ko04015//Rap1 signaling pathway	K17700	GO:0000139//Golgi membrane;GO:0005769//early endosome;GO:0005794//Golgi apparatus;GO:0005829//cytosol;GO:0016020//membrane;GO:0030424//axon;GO:0030425//dendrite;GO:0043025//neuronal cell body	GO:0003924//GTPase activity;GO:0005096//GTPase activator activity;GO:0005515//protein binding;GO:0017016//Ras GTPase binding;GO:0030695//GTPase regulator activity;GO:0042803//protein homodimerization activity	GO:0007165//signal transduction;GO:0007411//axon guidance;GO:0043087//regulation of GTPase activity;GO:0043547//positive regulation of GTPase activity;GO:0045665//negative regulation of neuron differentiation;GO:0050790//regulation of catalytic activity;GO:0051056//regulation of small GTPase mediated signal transduction;GO:1903697//negative regulation of microvillus assembly;GO:1904425//negative …
ENSG00000125971	2152	1639	1279	7411	7575	6921	35.45	41.52	39.89	130.94	141.63	139.51	38.9533	137.36	1.81814	2.60226e-84	1.09273e-81	DYNLRB1	dynein light chain roadblock-type 1 [Source:HGNC Symbol;Acc:HGNC:15468]	-	-	-	-	GO:0005737//cytoplasm;GO:0005813//centrosome;GO:0005856//cytoskeleton;GO:0005868//cytoplasmic dynein complex;GO:0005874//microtubule;GO:0005929//cilium;GO:0016020//membrane;GO:0030286//dynein complex;GO:0036157//outer dynein arm;GO:0097542//ciliary tip	GO:0003774//motor activity;GO:0003777//microtubule motor activity;GO:0005515//protein binding;GO:0045505//dynein intermediate chain binding	GO:0007018//microtubule-based movement;GO:0007632//visual behavior;GO:0009416//response to light stimulus;GO:0035735//intraciliary transport involved in cilium morphogenesis
ENSG00000103888	41590	26671	21048	19725	18963	17504	129.07	127.28	123.67	65.66	66.79	66.47	126.673	66.3067	-0.933887	1.87749e-83	7.6708e-81	CEMIP	cell migration inducing hyaluronidase 1 [Source:HGNC Symbol;Acc:HGNC:29213]	-	-	-	-	GO:0005576//extracellular region;GO:0005634//nucleus;GO:0005737//cytoplasm;GO:0005783//endoplasmic reticulum;GO:0005886//plasma membrane;GO:0005905//coated pit;GO:0016020//membrane;GO:0030665//clathrin-coated vesicle membrane;GO:0045334//clathrin-coated endocytic vesicle	GO:0004415//hyalurononglucosaminidase activity;GO:0005515//protein binding;GO:0005540//hyaluronic acid binding;GO:0016787//hydrolase activity;GO:0016798//hydrolase activity, acting on glycosyl bonds;GO:0032050//clathrin heavy chain binding;GO:0046923//ER retention sequence binding	GO:0007605//sensory perception of sound;GO:0008152//metabolic process;GO:0010800//positive regulation of peptidyl-threonine phosphorylation;GO:0030213//hyaluronan biosynthetic process;GO:0030214//hyaluronan catabolic process;GO:0030335//positive regulation of cell migration;GO:0051281//positive regulation of release of sequestered calcium ion into cytosol;GO:0090314//positive regulation of protei…
ENSG00000101189	9962	6261	5433	4502	4311	3969	62.61	60.51	64.65	30.35	30.75	30.52	62.59	30.54	-1.03523	9.62575e-83	3.82928e-80	MRGBP	MRG domain binding protein [Source:HGNC Symbol;Acc:HGNC:15866]	-	-	-	-	GO:0005634//nucleus;GO:0005654//nucleoplasm;GO:0035267//NuA4 histone acetyltransferase complex;GO:0043189//H4/H2A histone acetyltransferase complex	GO:0005515//protein binding	GO:0006325//chromatin organization;GO:0006355//regulation of transcription, DNA-templated;GO:0006357//regulation of transcription from RNA polymerase II promoter;GO:0016573//histone acetylation;GO:0040008//regulation of growth
ENSG00000169429	6120	3342	3048	1775	1490	1296	88.95	74.7	83.88	27.67	24.58	23.05	82.51	25.1	-1.71688	1.07483e-81	4.16622e-79	CXCL8	C-X-C motif chemokine ligand 8 [Source:HGNC Symbol;Acc:HGNC:6025]	Human Diseases;Environmental Information Processing;Organismal Systems;Human Diseases;Human Diseases;Human Diseases;Human Diseases;Environmental Information Processing;Human Diseases;Organismal Systems;Human Diseases;Human Diseases;Human Diseases;Environmental Information Processing;Human Diseases;Human Diseases;Human Diseases;Organismal Systems;Human Diseases;Human Diseases;Organismal Systems;Hu…	Cancers;Signaling molecules and interaction;Immune system;Cancers;Infectious diseases;Endocrine and metabolic diseases;Infectious diseases;Signal transduction;Infectious diseases;Immune system;Infectious diseases;Endocrine and metabolic diseases;Infectious diseases;Signal transduction;Immune diseases;Infectious diseases;Infectious diseases;Immune system;Infectious diseases;Infectious diseases;Imm…	ko05200//Pathways in cancer;ko04060//Cytokine-cytokine receptor interaction;ko04062//Chemokine signaling pathway;ko05202//Transcriptional misregulation in cancers;ko05164//Influenza A;ko04932//Non-alcoholic fatty liver disease (NAFLD);ko05161//Hepatitis B;ko04072//Phospholipase D signaling pathway;ko05160//Hepatitis C;ko04620//Toll-like receptor signaling pathway;ko05142//Chagas disease (American…	K10030;K10030;K10030;K10030;K10030;K10030;K10030;K10030;K10030;K10030;K10030;K10030;K10030;K10030;K10030;K10030;K10030;K10030;K10030;K10030;K10030;K10030;K10030;K10030	GO:0005576//extracellular region;GO:0005615//extracellular space	GO:0005125//cytokine activity;GO:0005153//interleukin-8 receptor binding;GO:0005515//protein binding;GO:0008009//chemokine activity	GO:0001525//angiogenesis;GO:0002237//response to molecule of bacterial origin;GO:0006935//chemotaxis;GO:0006952//defense response;GO:0006954//inflammatory response;GO:0006955//immune response;GO:0007050//cell cycle arrest;GO:0007165//signal transduction;GO:0007186//G-protein coupled receptor signaling pathway;GO:0008285//negative regulation of cell proliferation;GO:0010469//regulation of receptor…
ENSG00000065911	17099	10225	8857	8098	7210	6715	110.99	102.06	108.85	56.38	53.12	53.33	107.3	54.2767	-0.983246	1.54286e-80	5.83086e-78	MTHFD2	methylenetetrahydrofolate dehydrogenase (NADP+ dependent) 2, methenyltetrahydrofolate cyclohydrolase [Source:HGNC Symbol;Acc:HGNC:7434]	Metabolism;Metabolism	Global and overview maps;Metabolism of cofactors and vitamins	ko01100//Metabolic pathways;ko00670//One carbon pool by folate	K13403;K13403	GO:0005615//extracellular space;GO:0005739//mitochondrion;GO:0005759//mitochondrial matrix	GO:0000287//magnesium ion binding;GO:0003824//catalytic activity;GO:0004477//methenyltetrahydrofolate cyclohydrolase activity;GO:0004487//methylenetetrahydrofolate dehydrogenase (NAD+) activity;GO:0004488//methylenetetrahydrofolate dehydrogenase (NADP+) activity;GO:0016491//oxidoreductase activity;GO:0016787//hydrolase activity;GO:0042301//phosphate ion binding	GO:0006730//one-carbon metabolic process;GO:0008152//metabolic process;GO:0035999//tetrahydrofolate interconversion;GO:0046653//tetrahydrofolate metabolic process;GO:0046655//folic acid metabolic process;GO:0055114//oxidation-reduction process
ENSG00000057019	51804	29797	25528	21805	18588	17415	255.42	225.91	238.3	115.31	104.01	105.06	239.877	108.127	-1.14957	6.08531e-80	2.2437e-77	DCBLD2	discoidin, CUB and LCCL domain containing 2 [Source:HGNC Symbol;Acc:HGNC:24627]	-	-	-	-	GO:0005887//integral component of plasma membrane;GO:0009986//cell surface;GO:0016020//membrane;GO:0016021//integral component of membrane	GO:0005515//protein binding	GO:0030308//negative regulation of cell growth;GO:0030522//intracellular receptor signaling pathway;GO:0042060//wound healing
ENSG00000143878	7528	4636	3813	14309	13919	12811	55.47	52.53	53.2	113.09	116.4	115.51	53.7333	115	1.09774	9.95246e-80	3.58217e-77	RHOB	ras homolog family member B [Source:HGNC Symbol;Acc:HGNC:668]	-	-	-	-	GO:0005634//nucleus;GO:0005737//cytoplasm;GO:0005768//endosome;GO:0005769//early endosome;GO:0005770//late endosome;GO:0005829//cytosol;GO:0005886//plasma membrane;GO:0005925//focal adhesion;GO:0005938//cell cortex;GO:0010008//endosome membrane;GO:0016020//membrane;GO:0031902//late endosome membrane;GO:0032153//cell division site;GO:0032154//cleavage furrow;GO:0043231//intracellular membrane-boun…	GO:0000166//nucleotide binding;GO:0003924//GTPase activity;GO:0005515//protein binding;GO:0005525//GTP binding;GO:0019003//GDP binding;GO:0019901//protein kinase binding	GO:0000281//mitotic cytokinesis;GO:0001525//angiogenesis;GO:0006886//intracellular protein transport;GO:0006915//apoptotic process;GO:0007015//actin filament organization;GO:0007155//cell adhesion;GO:0007186//G-protein coupled receptor signaling pathway;GO:0007264//small GTPase mediated signal transduction;GO:0007266//Rho protein signal transduction;GO:0007275//multicellular organism development;…
ENSG00000060709	188	94	74	1113	1007	1014	0.9	0.69	0.67	5.69	5.45	5.91	0.753333	5.68333	2.91538	1.48971e-77	5.23721e-75	RIMBP2	RIMS binding protein 2 [Source:HGNC Symbol;Acc:HGNC:30339]	-	-	-	-	GO:0005886//plasma membrane;GO:0016020//membrane;GO:0030054//cell junction;GO:0045202//synapse	-	GO:0007274//neuromuscular synaptic transmission;GO:0010923//negative regulation of phosphatase activity
ENSG00000162636	3079	1672	1503	784	753	604	14.98	12.51	13.84	4.09	4.16	3.6	13.7767	3.95	-1.8023	9.31963e-75	3.20193e-72	FAM102B	family with sequence similarity 102 member B [Source:HGNC Symbol;Acc:HGNC:27637]	-	-	-	-	-	-	-
ENSG00000105186	5385	3501	2849	2406	2231	2124	52.55	52.54	52.64	25.18	24.71	25.36	52.5767	25.0833	-1.06769	1.63812e-73	5.503e-71	ANKRD27	ankyrin repeat domain 27 [Source:HGNC Symbol;Acc:HGNC:25310]	-	-	-	-	GO:0005764//lysosome;GO:0005768//endosome;GO:0005769//early endosome;GO:0005770//late endosome;GO:0005829//cytosol;GO:0005886//plasma membrane;GO:0016020//membrane;GO:0030133//transport vesicle;GO:0030659//cytoplasmic vesicle membrane;GO:0031410//cytoplasmic vesicle;GO:0042470//melanosome;GO:0043005//neuron projection;GO:0097422//tubular endosome	GO:0000149//SNARE binding;GO:0005085//guanyl-nucleotide exchange factor activity;GO:0005096//GTPase activator activity;GO:0005515//protein binding;GO:0017112//Rab guanyl-nucleotide exchange factor activity;GO:0017137//Rab GTPase binding	GO:0010976//positive regulation of neuron projection development;GO:0015031//protein transport;GO:0035544//negative regulation of SNARE complex assembly;GO:0035646//endosome to melanosome transport;GO:0043547//positive regulation of GTPase activity;GO:0045022//early endosome to late endosome transport;GO:0048812//neuron projection morphogenesis;GO:0050775//positive regulation of dendrite morphoge…
ENSG00000151715	4370	2810	2298	1857	1735	1654	39.44	39	39.27	17.98	17.77	18.27	39.2367	18.0067	-1.12367	1.03926e-72	3.41532e-70	TMEM45B	transmembrane protein 45B [Source:HGNC Symbol;Acc:HGNC:25194]	-	-	-	-	GO:0016020//membrane;GO:0016021//integral component of membrane	-	-
ENSG00000005206	2887	1994	1575	6698	6212	5963	23.91	25.39	24.7	59.5	58.39	60.43	24.6667	59.44	1.26887	7.44617e-72	2.39497e-69	SPPL2B	signal peptide peptidase like 2B [Source:HGNC Symbol;Acc:HGNC:30627]	-	-	-	-	GO:0000139//Golgi membrane;GO:0005654//nucleoplasm;GO:0005764//lysosome;GO:0005765//lysosomal membrane;GO:0005768//endosome;GO:0005794//Golgi apparatus;GO:0005813//centrosome;GO:0005886//plasma membrane;GO:0010008//endosome membrane;GO:0015629//actin cytoskeleton;GO:0016020//membrane;GO:0016021//integral component of membrane;GO:0030660//Golgi-associated vesicle membrane;GO:0071458//integral comp…	GO:0004190//aspartic-type endopeptidase activity;GO:0005515//protein binding;GO:0008233//peptidase activity;GO:0016787//hydrolase activity;GO:0042500//aspartic endopeptidase activity, intramembrane cleaving;GO:0042803//protein homodimerization activity	GO:0006508//proteolysis;GO:0006509//membrane protein ectodomain proteolysis;GO:0010803//regulation of tumor necrosis factor-mediated signaling pathway;GO:0031293//membrane protein intracellular domain proteolysis;GO:0033619//membrane protein proteolysis;GO:0050776//regulation of immune response
ENSG00000041982	3608	2631	1846	1162	1081	985	13.73	15.4	13.3	4.74	4.67	4.59	14.1433	4.66667	-1.59966	4.50613e-71	1.41915e-68	TNC	tenascin C [Source:HGNC Symbol;Acc:HGNC:5318]	Environmental Information Processing;Cellular Processes;Human Diseases;Environmental Information Processing	Signal transduction;Cellular community - eukaryotes;Cancers;Signaling molecules and interaction	ko04151//PI3K-Akt signaling pathway;ko04510//Focal adhesion;ko05206//MicroRNAs in cancer;ko04512//ECM-receptor interaction	K06252;K06252;K06252;K06252	GO:0005576//extracellular region;GO:0005604//basement membrane;GO:0005614//interstitial matrix;GO:0005615//extracellular space;GO:0005788//endoplasmic reticulum lumen;GO:0005925//focal adhesion;GO:0016020//membrane;GO:0031012//extracellular matrix	GO:0005201//extracellular matrix structural constituent;GO:0005515//protein binding;GO:0045545//syndecan binding	GO:0001649//osteoblast differentiation;GO:0007155//cell adhesion;GO:0007162//negative regulation of cell adhesion;GO:0007528//neuromuscular junction development;GO:0008284//positive regulation of cell proliferation;GO:0009611//response to wounding;GO:0009612//response to mechanical stimulus;GO:0010628//positive regulation of gene expression;GO:0014012//peripheral nervous system axon regeneration;…
ENSG00000148730	6547	3742	3156	12989	12144	11158	15.77	13.86	14.39	33.55	33.2	32.88	14.6733	33.21	1.17842	5.54361e-71	1.71026e-68	EIF4EBP2	eukaryotic translation initiation factor 4E binding protein 2 [Source:HGNC Symbol;Acc:HGNC:3289]	Genetic Information Processing;Organismal Systems	Translation;Aging	ko03013//RNA transport;ko04213//Longevity regulating pathway - multiple species	K18644;K18644	GO:0005737//cytoplasm	GO:0003743//translation initiation factor activity;GO:0005515//protein binding;GO:0008190//eukaryotic initiation factor 4E binding;GO:0030371//translation repressor activity	GO:0006412//translation;GO:0006413//translational initiation;GO:0006417//regulation of translation;GO:0007613//memory;GO:0008286//insulin receptor signaling pathway;GO:0017148//negative regulation of translation;GO:0019933//cAMP-mediated signaling;GO:0031929//TOR signaling;GO:0035176//social behavior;GO:0045947//negative regulation of translational initiation;GO:0048167//regulation of synaptic pl…
ENSG00000175130	20834	13600	10851	36917	34495	32225	214.33	215.14	211.35	407.33	402.75	405.65	213.607	405.243	0.923832	2.07282e-70	6.26697e-68	MARCKSL1	MARCKS like 1 [Source:HGNC Symbol;Acc:HGNC:7142]	Organismal Systems;Human Diseases	Immune system;Infectious diseases	ko04666//Fc gamma R-mediated phagocytosis;ko05140//Leishmaniasis	K13536;K13536	GO:0005737//cytoplasm;GO:0005856//cytoskeleton;GO:0005886//plasma membrane;GO:0016020//membrane;GO:0070062//extracellular exosome	GO:0003779//actin binding;GO:0005515//protein binding;GO:0005516//calmodulin binding	GO:0008284//positive regulation of cell proliferation
ENSG00000182580	1937	1272	953	4560	4178	4010	7.99	8.07	7.45	20.18	19.57	20.25	7.83667	20	1.35169	6.11265e-70	1.81186e-67	EPHB3	EPH receptor B3 [Source:HGNC Symbol;Acc:HGNC:3394]	Organismal Systems	Development	ko04360//Axon guidance	K05112	GO:0005576//extracellular region;GO:0005829//cytosol;GO:0005886//plasma membrane;GO:0005887//integral component of plasma membrane;GO:0016020//membrane;GO:0016021//integral component of membrane;GO:0030425//dendrite;GO:0042995//cell projection;GO:0043005//neuron projection;GO:0043235//receptor complex	GO:0000166//nucleotide binding;GO:0004672//protein kinase activity;GO:0004713//protein tyrosine kinase activity;GO:0004714//transmembrane receptor protein tyrosine kinase activity;GO:0005003//ephrin receptor activity;GO:0005005//transmembrane-ephrin receptor activity;GO:0005524//ATP binding;GO:0008046//axon guidance receptor activity;GO:0016301//kinase activity;GO:0016740//transferase activity	GO:0001525//angiogenesis;GO:0001655//urogenital system development;GO:0006468//protein phosphorylation;GO:0007169//transmembrane receptor protein tyrosine kinase signaling pathway;GO:0007275//multicellular organism development;GO:0007399//nervous system development;GO:0007411//axon guidance;GO:0007413//axonal fasciculation;GO:0016310//phosphorylation;GO:0016477//cell migration;GO:0018108//peptidy…
ENSG00000107984	20766	12276	11163	9621	8962	8519	202.77	184.33	206.37	100.76	99.32	101.79	197.823	100.623	-0.975248	1.42561e-68	4.14441e-66	DKK1	dickkopf WNT signaling pathway inhibitor 1 [Source:HGNC Symbol;Acc:HGNC:2891]	Environmental Information Processing	Signal transduction	ko04310//Wnt signaling pathway	K02165	GO:0005576//extracellular region;GO:0005615//extracellular space;GO:0005886//plasma membrane;GO:0031901//early endosome membrane	GO:0005515//protein binding;GO:0008083//growth factor activity;GO:0039706//co-receptor binding;GO:0048019//receptor antagonist activity;GO:0050750//low-density lipoprotein particle receptor binding	GO:0000122//negative regulation of transcription from RNA polymerase II promoter;GO:0000904//cell morphogenesis involved in differentiation;GO:0001706//endoderm formation;GO:0001707//mesoderm formation;GO:0001942//hair follicle development;GO:0002090//regulation of receptor internalization;GO:0007275//multicellular organism development;GO:0007492//endoderm development;GO:0007611//learning or memo…
ENSG00000072506	2835	2094	1513	7675	7503	7111	55.08	62.56	55.65	159.92	165.44	169.04	57.7633	164.8	1.51249	1.13742e-67	3.24423e-65	HSD17B10	hydroxysteroid 17-beta dehydrogenase 10 [Source:HGNC Symbol;Acc:HGNC:4800]	Metabolism;Metabolism;Metabolism;Human Diseases;Metabolism	Global and overview maps;Global and overview maps;Global and overview maps;Neurodegenerative diseases;Amino acid metabolism	ko01100//Metabolic pathways;ko01110//Biosynthesis of secondary metabolites;ko01130//Biosynthesis of antibiotics;ko05010//Alzheimer disease;ko00280//Valine, leucine and isoleucine degradation	K08683;K08683;K08683;K08683;K08683	GO:0005737//cytoplasm;GO:0005739//mitochondrion;GO:0005759//mitochondrial matrix;GO:0005886//plasma membrane;GO:0030678//mitochondrial ribonuclease P complex	GO:0000049//tRNA binding;GO:0003723//RNA binding;GO:0003857//3-hydroxyacyl-CoA dehydrogenase activity;GO:0005515//protein binding;GO:0008709//cholate 7-alpha-dehydrogenase activity;GO:0016491//oxidoreductase activity;GO:0030283//testosterone dehydrogenase [NAD(P)] activity;GO:0047015//3-hydroxy-2-methylbutyryl-CoA dehydrogenase activity	GO:0006629//lipid metabolic process;GO:0007005//mitochondrion organization;GO:0008033//tRNA processing;GO:0009083//branched-chain amino acid catabolic process;GO:0051289//protein homotetramerization;GO:0055114//oxidation-reduction process;GO:0070901//mitochondrial tRNA methylation;GO:0090646//mitochondrial tRNA processing;GO:1990180//mitochondrial tRNA 3'-end processing
ENSG00000120889	12991	8315	6856	6791	6456	5934	77.38	76.16	77.32	43.38	43.64	43.25	76.9533	43.4233	-0.825513	1.53139e-67	4.28703e-65	TNFRSF10B	TNF receptor superfamily member 10b [Source:HGNC Symbol;Acc:HGNC:11905]	Environmental Information Processing;Human Diseases;Human Diseases;Organismal Systems;Cellular Processes;Cellular Processes	Signaling molecules and interaction;Infectious diseases;Infectious diseases;Immune system;Cell growth and death;Cell growth and death	ko04060//Cytokine-cytokine receptor interaction;ko05164//Influenza A;ko05162//Measles;ko04650//Natural killer cell mediated cytotoxicity;ko04210//Apoptosis;ko04115//p53 signaling pathway	K04722;K04722;K04722;K04722;K04722;K04722	GO:0005886//plasma membrane;GO:0009986//cell surface;GO:0016020//membrane;GO:0016021//integral component of membrane	GO:0005515//protein binding;GO:0038023//signaling receptor activity;GO:0045569//TRAIL binding	GO:0006915//apoptotic process;GO:0006919//activation of cysteine-type endopeptidase activity involved in apoptotic process;GO:0007165//signal transduction;GO:0007166//cell surface receptor signaling pathway;GO:0007250//activation of NF-kappaB-inducing kinase activity;GO:0008625//extrinsic apoptotic signaling pathway via death domain receptors;GO:0034976//response to endoplasmic reticulum stress;G…
ENSG00000151224	1813	1219	975	555	553	513	16.48	17.04	16.78	5.41	5.71	5.71	16.7667	5.61	-1.57952	3.34738e-66	9.20043e-64	MAT1A	methionine adenosyltransferase 1A [Source:HGNC Symbol;Acc:HGNC:6903]	Metabolism;Metabolism;Metabolism;Metabolism	Global and overview maps;Global and overview maps;Global and overview maps;Amino acid metabolism	ko01100//Metabolic pathways;ko01110//Biosynthesis of secondary metabolites;ko01230//Biosynthesis of amino acids;ko00270//Cysteine and methionine metabolism	K00789;K00789;K00789;K00789	GO:0005829//cytosol	GO:0000166//nucleotide binding;GO:0004478//methionine adenosyltransferase activity;GO:0005524//ATP binding;GO:0016740//transferase activity;GO:0042802//identical protein binding;GO:0046872//metal ion binding;GO:0098601//selenomethionine adenosyltransferase activity	GO:0000096//sulfur amino acid metabolic process;GO:0001887//selenium compound metabolic process;GO:0006556//S-adenosylmethionine biosynthetic process;GO:0006730//one-carbon metabolic process;GO:0009087//methionine catabolic process;GO:0032259//methylation;GO:0051289//protein homotetramerization
ENSG00000113657	254	141	136	1112	1168	1162	1.46	1.25	1.48	6.86	7.62	8.17	1.39667	7.55	2.43449	5.1199e-64	1.3821e-61	DPYSL3	dihydropyrimidinase like 3 [Source:HGNC Symbol;Acc:HGNC:3015]	-	-	-	-	GO:0005615//extracellular space;GO:0005737//cytoplasm;GO:0005829//cytosol;GO:0030027//lamellipodium;GO:0030426//growth cone;GO:0031941//filamentous actin;GO:0042995//cell projection;GO:0044297//cell body;GO:0070382//exocytic vesicle	GO:0005515//protein binding;GO:0016787//hydrolase activity;GO:0016810//hydrolase activity, acting on carbon-nitrogen (but not peptide) bonds;GO:0017124//SH3 domain binding;GO:0031005//filamin binding;GO:0035374//chondroitin sulfate binding	GO:0010975//regulation of neuron projection development;GO:0010976//positive regulation of neuron projection development;GO:0010977//negative regulation of neuron projection development;GO:0030334//regulation of cell migration;GO:0030336//negative regulation of cell migration;GO:0048666//neuron development;GO:0048678//response to axon injury;GO:0051017//actin filament bundle assembly;GO:0051260//…
ENSG00000157613	4048	2432	1930	7992	7713	7306	56.21	51.93	50.74	119.03	121.56	124.14	52.96	121.577	1.19889	5.43399e-64	1.44115e-61	CREB3L1	cAMP responsive element binding protein 3 like 1 [Source:HGNC Symbol;Acc:HGNC:18856]	Environmental Information Processing;Human Diseases;Environmental Information Processing;Human Diseases;Human Diseases;Environmental Information Processing;Organismal Systems;Human Diseases;Organismal Systems;Environmental Information Processing;Organismal Systems;Environmental Information Processing;Human Diseases;Organismal Systems;Organismal Systems;Organismal Systems;Organismal Systems;Human …	Signal transduction;Cancers;Signal transduction;Neurodegenerative diseases;Substance dependence;Signal transduction;Circulatory system;Infectious diseases;Nervous system;Signal transduction;Nervous system;Signal transduction;Endocrine and metabolic diseases;Endocrine system;Endocrine system;Endocrine system;Aging;Cancers;Endocrine system;Endocrine system;Endocrine system;Substance dependence;Subs…	ko04151//PI3K-Akt signaling pathway;ko05203//Viral carcinogenesis;ko04024//cAMP signaling pathway;ko05016//Huntington disease;ko05034//Alcoholism;ko04022//cGMP - PKG signaling pathway;ko04261//Adrenergic signaling in cardiomyocytes;ko05161//Hepatitis B;ko04728//Dopaminergic synapse;ko04152//AMPK signaling pathway;ko04725//Cholinergic synapse;ko04668//TNF signaling pathway;ko04931//Insulin resista…	K09048;K09048;K09048;K09048;K09048;K09048;K09048;K09048;K09048;K09048;K09048;K09048;K09048;K09048;K09048;K09048;K09048;K09048;K09048;K09048;K09048;K09048;K09048;K09048	GO:0000790//nuclear chromatin;GO:0005634//nucleus;GO:0005783//endoplasmic reticulum;GO:0005789//endoplasmic reticulum membrane;GO:0016020//membrane;GO:0016021//integral component of membrane	GO:0000981//RNA polymerase II transcription factor activity, sequence-specific DNA binding;GO:0001227//transcriptional repressor activity, RNA polymerase II transcription regulatory region sequence-specific binding;GO:0001228//transcriptional activator activity, RNA polymerase II transcription regulatory region sequence-specific binding;GO:0003677//DNA binding;GO:0003682//chromatin binding;GO:000…	GO:0000122//negative regulation of transcription from RNA polymerase II promoter;GO:0001649//osteoblast differentiation;GO:0006355//regulation of transcription, DNA-templated;GO:0006986//response to unfolded protein;GO:0007275//multicellular organism development;GO:0010629//negative regulation of gene expression;GO:0030968//endoplasmic reticulum unfolded protein response;GO:0032967//positive regu…
ENSG00000135862	36261	24414	18402	18016	16170	15479	148.32	153.56	142.51	79.04	75.07	77.47	148.13	77.1933	-0.940316	3.2281e-63	8.41365e-61	LAMC1	laminin subunit gamma 1 [Source:HGNC Symbol;Acc:HGNC:6492]	Human Diseases;Environmental Information Processing;Cellular Processes;Human Diseases;Human Diseases;Human Diseases;Environmental Information Processing;Human Diseases	Cancers;Signal transduction;Cellular community - eukaryotes;Infectious diseases;Infectious diseases;Cancers;Signaling molecules and interaction;Neurodegenerative diseases	ko05200//Pathways in cancer;ko04151//PI3K-Akt signaling pathway;ko04510//Focal adhesion;ko05145//Toxoplasmosis;ko05146//Amoebiasis;ko05222//Small cell lung cancer;ko04512//ECM-receptor interaction;ko05020//Prion diseases	K05635;K05635;K05635;K05635;K05635;K05635;K05635;K05635	GO:0005576//extracellular region;GO:0005604//basement membrane;GO:0005606//laminin-1 complex;GO:0005615//extracellular space;GO:0005788//endoplasmic reticulum lumen;GO:0031012//extracellular matrix;GO:0043259//laminin-10 complex;GO:0043260//laminin-11 complex;GO:0070062//extracellular exosome	GO:0005201//extracellular matrix structural constituent	GO:0007155//cell adhesion;GO:0007492//endoderm development;GO:0016477//cell migration;GO:0022617//extracellular matrix disassembly;GO:0030198//extracellular matrix organization;GO:0031581//hemidesmosome assembly;GO:0034446//substrate adhesion-dependent cell spreading;GO:0043687//post-translational protein modification;GO:0044267//cellular protein metabolic process;GO:0050679//positive regulation …
ENSG00000188175	3	3	5	1018	1108	817	0.03	0.04	0.08	9.31	10.72	8.52	0.05	9.51667	7.57238	1.2032e-62	3.08286e-60	HEPACAM2	HEPACAM family member 2 [Source:HGNC Symbol;Acc:HGNC:27364]	-	-	-	-	GO:0000139//Golgi membrane;GO:0005737//cytoplasm;GO:0005794//Golgi apparatus;GO:0005813//centrosome;GO:0005815//microtubule organizing center;GO:0005819//spindle;GO:0005856//cytoskeleton;GO:0016020//membrane;GO:0016021//integral component of membrane;GO:0030496//midbody	GO:0005515//protein binding	GO:0007049//cell cycle;GO:0007098//centrosome cycle;GO:0051301//cell division
ENSG00000065618	10593	6580	5338	4086	4347	3847	55.4	52.91	52.85	22.92	25.8	24.62	53.72	24.4467	-1.13582	4.47189e-62	1.12669e-59	COL17A1	collagen type XVII alpha 1 chain [Source:HGNC Symbol;Acc:HGNC:2194]	Organismal Systems	Digestive system	ko04974//Protein digestion and absorption	K07603	GO:0005576//extracellular region;GO:0005581//collagen trimer;GO:0005604//basement membrane;GO:0005615//extracellular space;GO:0005788//endoplasmic reticulum lumen;GO:0005886//plasma membrane;GO:0005887//integral component of plasma membrane;GO:0005911//cell-cell junction;GO:0016020//membrane;GO:0016021//integral component of membrane;GO:0030054//cell junction;GO:0030056//hemidesmosome;GO:0031012/…	GO:0005201//extracellular matrix structural constituent;GO:0005515//protein binding;GO:0030020//extracellular matrix structural constituent conferring tensile strength	GO:0007160//cell-matrix adhesion;GO:0008544//epidermis development;GO:0030198//extracellular matrix organization;GO:0031581//hemidesmosome assembly;GO:0050776//regulation of immune response
ENSG00000012779	1544	1010	792	3436	3219	2946	11.83	11.9	11.49	28.25	28	27.63	11.74	27.96	1.25193	1.02695e-61	2.54499e-59	ALOX5	arachidonate 5-lipoxygenase [Source:HGNC Symbol;Acc:HGNC:435]	Metabolism;Human Diseases;Organismal Systems;Metabolism;Organismal Systems	Global and overview maps;Infectious diseases;Nervous system;Lipid metabolism;Endocrine system	ko01100//Metabolic pathways;ko05145//Toxoplasmosis;ko04726//Serotonergic synapse;ko00590//Arachidonic acid metabolism;ko04913//Ovarian Steroidogenesis	K00461;K00461;K00461;K00461;K00461	GO:0005576//extracellular region;GO:0005615//extracellular space;GO:0005634//nucleus;GO:0005635//nuclear envelope;GO:0005641//nuclear envelope lumen;GO:0005654//nucleoplasm;GO:0005737//cytoplasm;GO:0005829//cytosol;GO:0016020//membrane;GO:0016363//nuclear matrix;GO:0031965//nuclear membrane;GO:0034774//secretory granule lumen;GO:1904813//ficolin-1-rich granule lumen	GO:0004051//arachidonate 5-lipoxygenase activity;GO:0005506//iron ion binding;GO:0005515//protein binding;GO:0016491//oxidoreductase activity;GO:0016702//oxidoreductase activity, acting on single donors with incorporation of molecular oxygen, incorporation of two atoms of oxygen;GO:0046872//metal ion binding;GO:0051213//dioxygenase activity	GO:0002540//leukotriene production involved in inflammatory response;GO:0006691//leukotriene metabolic process;GO:0006954//inflammatory response;GO:0019221//cytokine-mediated signaling pathway;GO:0019370//leukotriene biosynthetic process;GO:0019372//lipoxygenase pathway;GO:0035655//interleukin-18-mediated signaling pathway;GO:0042759//long-chain fatty acid biosynthetic process;GO:0043312//neutrop…
ENSG00000196139	4605	2794	2398	9015	9220	8008	66.79	62.32	65.86	140.25	151.78	142.13	64.99	144.72	1.15497	1.97631e-61	4.81868e-59	AKR1C3	aldo-keto reductase family 1 member C3 [Source:HGNC Symbol;Acc:HGNC:386]	Metabolism;Metabolism;Metabolism;Organismal Systems	Global and overview maps;Lipid metabolism;Lipid metabolism;Endocrine system	ko01100//Metabolic pathways;ko00590//Arachidonic acid metabolism;ko00140//Steroid hormone biosynthesis;ko04913//Ovarian Steroidogenesis	K04119;K04119;K04119;K04119	GO:0005622//intracellular;GO:0005634//nucleus;GO:0005737//cytoplasm;GO:0005829//cytosol;GO:0070062//extracellular exosome	GO:0001758//retinal dehydrogenase activity;GO:0004032//alditol:NADP+ 1-oxidoreductase activity;GO:0004033//aldo-keto reductase (NADP) activity;GO:0004745//retinol dehydrogenase activity;GO:0008106//alcohol dehydrogenase (NADP+) activity;GO:0016229//steroid dehydrogenase activity;GO:0016491//oxidoreductase activity;GO:0016655//oxidoreductase activity, acting on NAD(P)H, quinone or similar compound…	GO:0000060//protein import into nucleus, translocation;GO:0001523//retinoid metabolic process;GO:0006693//prostaglandin metabolic process;GO:0007186//G-protein coupled receptor signaling pathway;GO:0007584//response to nutrient;GO:0008202//steroid metabolic process;GO:0008284//positive regulation of cell proliferation;GO:0008584//male gonad development;GO:0009267//cellular response to starvation;…
ENSG00000164761	174	119	84	881	800	721	1.27	1.33	1.16	6.88	6.61	6.42	1.25333	6.63667	2.40469	5.32658e-60	1.27813e-57	TNFRSF11B	TNF receptor superfamily member 11b [Source:HGNC Symbol;Acc:HGNC:11909]	Environmental Information Processing;Organismal Systems	Signaling molecules and interaction;Development	ko04060//Cytokine-cytokine receptor interaction;ko04380//Osteoclast differentiation	K05148;K05148	GO:0005576//extracellular region;GO:0005615//extracellular space;GO:0005886//plasma membrane;GO:0031012//extracellular matrix	GO:0005125//cytokine activity;GO:0005515//protein binding;GO:0038023//signaling receptor activity	GO:0001501//skeletal system development;GO:0006915//apoptotic process;GO:0007165//signal transduction;GO:0007584//response to nutrient;GO:0010035//response to inorganic substance;GO:0010469//regulation of receptor activity;GO:0030198//extracellular matrix organization;GO:0032026//response to magnesium ion;GO:0033209//tumor necrosis factor-mediated signaling pathway;GO:0042489//negative regulation…
ENSG00000028137	1826	1169	969	661	594	573	15.05	14.82	15.13	5.84	5.56	5.78	15	5.72667	-1.38919	1.07202e-59	2.53214e-57	TNFRSF1B	TNF receptor superfamily member 1B [Source:HGNC Symbol;Acc:HGNC:11917]	Environmental Information Processing;Environmental Information Processing;Organismal Systems;Human Diseases	Signaling molecules and interaction;Signal transduction;Endocrine system;Neurodegenerative diseases	ko04060//Cytokine-cytokine receptor interaction;ko04668//TNF signaling pathway;ko04920//Adipocytokine signaling pathway;ko05014//Amyotrophic lateral sclerosis (ALS)	K05141;K05141;K05141;K05141	GO:0002947//tumor necrosis factor receptor superfamily complex;GO:0005576//extracellular region;GO:0005634//nucleus;GO:0005886//plasma membrane;GO:0016020//membrane;GO:0016021//integral component of membrane;GO:0030424//axon;GO:0035579//specific granule membrane;GO:0043025//neuronal cell body;GO:0043196//varicosity;GO:0045121//membrane raft;GO:0048471//perinuclear region of cytoplasm	GO:0005031//tumor necrosis factor-activated receptor activity;GO:0005515//protein binding;GO:0031625//ubiquitin protein ligase binding;GO:0043120//tumor necrosis factor binding	GO:0002724//regulation of T cell cytokine production;GO:0002739//regulation of cytokine secretion involved in immune response;GO:0003176//aortic valve development;GO:0003177//pulmonary valve development;GO:0003332//negative regulation of extracellular matrix constituent secretion;GO:0006915//apoptotic process;GO:0006954//inflammatory response;GO:0006955//immune response;GO:0007166//cell surface r…
ENSG00000221890	55	45	28	559	588	577	0.26	0.33	0.25	2.88	3.2	3.39	0.28	3.15667	3.4949	1.629e-59	3.78856e-57	NPTXR	neuronal pentraxin receptor [Source:HGNC Symbol;Acc:HGNC:7954]	-	-	-	-	GO:0005886//plasma membrane;GO:0009898//cytoplasmic side of plasma membrane;GO:0016020//membrane;GO:0016021//integral component of membrane;GO:0030175//filopodium;GO:0030425//dendrite;GO:0030426//growth cone;GO:0043025//neuronal cell body	GO:0046872//metal ion binding	GO:0031175//neuron projection development
ENSG00000144959	1758	1017	905	3802	3475	3191	8.79	7.82	8.57	20.39	19.72	19.52	8.39333	19.8767	1.24376	2.62085e-58	5.97714e-56	NCEH1	neutral cholesterol ester hydrolase 1 [Source:HGNC Symbol;Acc:HGNC:29260]	Organismal Systems	Digestive system	ko04976//Bile secretion	K14349	GO:0005783//endoplasmic reticulum;GO:0005789//endoplasmic reticulum membrane;GO:0016020//membrane;GO:0016021//integral component of membrane;GO:0043231//intracellular membrane-bounded organelle	GO:0004771//sterol esterase activity;GO:0016787//hydrolase activity;GO:0017171//serine hydrolase activity;GO:0042301//phosphate ion binding;GO:0052689//carboxylic ester hydrolase activity	GO:0006470//protein dephosphorylation;GO:0006629//lipid metabolic process;GO:0006805//xenobiotic metabolic process;GO:0016042//lipid catabolic process;GO:0034383//low-density lipoprotein particle clearance;GO:0060395//SMAD protein signal transduction
ENSG00000170027	40363	26027	21701	22642	19877	19549	188.13	186.54	191.5	113.19	105.15	111.49	188.723	109.943	-0.779513	2.64912e-58	5.97714e-56	YWHAG	tyrosine 3-monooxygenase/tryptophan 5-monooxygenase activation protein gamma [Source:HGNC Symbol;Acc:HGNC:12852]	Environmental Information Processing;Human Diseases;Human Diseases;Environmental Information Processing;Cellular Processes;Cellular Processes	Signal transduction;Cancers;Infectious diseases;Signal transduction;Cell growth and death;Cell growth and death	ko04151//PI3K-Akt signaling pathway;ko05203//Viral carcinogenesis;ko05169//Epstein-Barr virus infection;ko04390//Hippo signaling pathway;ko04110//Cell cycle;ko04114//Oocyte meiosis	K16198;K16198;K16198;K16198;K16198;K16198	GO:0005737//cytoplasm;GO:0005739//mitochondrion;GO:0005829//cytosol;GO:0005925//focal adhesion;GO:0016020//membrane;GO:0031982//vesicle;GO:0043209//myelin sheath;GO:0070062//extracellular exosome	GO:0003723//RNA binding;GO:0005080//protein kinase C binding;GO:0005159//insulin-like growth factor receptor binding;GO:0005515//protein binding;GO:0008426//protein kinase C inhibitor activity;GO:0019904//protein domain specific binding;GO:0030971//receptor tyrosine kinase binding;GO:0042802//identical protein binding	GO:0000086//G2/M transition of mitotic cell cycle;GO:0006469//negative regulation of protein kinase activity;GO:0006605//protein targeting;GO:0009966//regulation of signal transduction;GO:0010389//regulation of G2/M transition of mitotic cell cycle;GO:0032869//cellular response to insulin stimulus;GO:0045664//regulation of neuron differentiation;GO:0048167//regulation of synaptic plasticity;GO:00…
ENSG00000074410	22215	15186	11084	9157	8588	6921	99.45	104.54	93.95	43.97	43.63	37.91	99.3133	41.8367	-1.24722	2.73285e-58	6.07536e-56	CA12	carbonic anhydrase 12 [Source:HGNC Symbol;Acc:HGNC:1371]	Metabolism	Energy metabolism	ko00910//Nitrogen metabolism	K01672	GO:0005886//plasma membrane;GO:0016020//membrane;GO:0016021//integral component of membrane	GO:0004089//carbonate dehydratase activity;GO:0008270//zinc ion binding;GO:0016829//lyase activity;GO:0046872//metal ion binding	GO:0015701//bicarbonate transport;GO:0055064//chloride ion homeostasis
ENSG00000168874	10	3	5	542	529	574	0.07	0.03	0.07	4.17	4.3	5.04	0.0566667	4.50333	6.31235	2.69949e-57	5.91423e-55	ATOH8	atonal bHLH transcription factor 8 [Source:HGNC Symbol;Acc:HGNC:24126]	-	-	-	-	GO:0005634//nucleus;GO:0005654//nucleoplasm;GO:0005737//cytoplasm;GO:0016607//nuclear speck	GO:0000981//RNA polymerase II transcription factor activity, sequence-specific DNA binding;GO:0003677//DNA binding;GO:0003700//transcription factor activity, sequence-specific DNA binding;GO:0008134//transcription factor binding;GO:0033613//activating transcription factor binding;GO:0046983//protein dimerization activity;GO:0070888//E-box binding	GO:0001704//formation of primary germ layer;GO:0001937//negative regulation of endothelial cell proliferation;GO:0006355//regulation of transcription, DNA-templated;GO:0007275//multicellular organism development;GO:0007399//nervous system development;GO:0010595//positive regulation of endothelial cell migration;GO:0010629//negative regulation of gene expression;GO:0030154//cell differentiation;GO…
ENSG00000167861	2227	1495	1079	4949	4870	4482	29.32	30.26	26.89	69.87	72.76	72.19	28.8233	71.6067	1.31286	4.12344e-56	8.90486e-54	HID1	HID1 domain containing [Source:HGNC Symbol;Acc:HGNC:15736]	-	-	-	-	GO:0000138//Golgi trans cisterna;GO:0000139//Golgi membrane;GO:0005737//cytoplasm;GO:0005794//Golgi apparatus;GO:0005797//Golgi medial cisterna;GO:0005829//cytosol;GO:0005881//cytoplasmic microtubule;GO:0016020//membrane;GO:0070062//extracellular exosome;GO:0090498//extrinsic component of Golgi membrane	GO:0005515//protein binding	GO:0006886//intracellular protein transport;GO:0031001//response to brefeldin A
ENSG00000136883	1452	931	775	3130	3087	2883	15.02	14.81	15.18	34.73	36.25	36.5	15.0033	35.8267	1.25575	1.18746e-55	2.52829e-53	KIF12	kinesin family member 12 [Source:HGNC Symbol;Acc:HGNC:21495]	-	-	-	-	GO:0005737//cytoplasm;GO:0005815//microtubule organizing center;GO:0005856//cytoskeleton;GO:0005871//kinesin complex;GO:0005874//microtubule;GO:0070062//extracellular exosome	GO:0000166//nucleotide binding;GO:0003674//molecular_function;GO:0003774//motor activity;GO:0003777//microtubule motor activity;GO:0005524//ATP binding;GO:0008017//microtubule binding;GO:0016887//ATPase activity	GO:0007018//microtubule-based movement;GO:0008150//biological_process
ENSG00000164764	1412	932	788	3131	2944	2708	6.49	6.59	6.86	15.44	15.36	15.24	6.64667	15.3467	1.20722	5.78181e-54	1.21394e-51	SBSPON	somatomedin B and thrombospondin type 1 domain containing [Source:HGNC Symbol;Acc:HGNC:30362]	-	-	-	-	GO:0005576//extracellular region	GO:0005044//scavenger receptor activity;GO:0005201//extracellular matrix structural constituent;GO:0030247//polysaccharide binding	GO:0006898//receptor-mediated endocytosis;GO:0006955//immune response
ENSG00000198488	8	0	4	651	587	530	0.09	0	0.09	7.95	7.58	7.38	0.06	7.63667	6.99184	1.38523e-52	2.8599e-50	B3GNT6	UDP-GlcNAc:betaGal beta-1,3-N-acetylglucosaminyltransferase 6 [Source:HGNC Symbol;Acc:HGNC:24141]	Metabolism;Metabolism	Global and overview maps;Glycan biosynthesis and metabolism	ko01100//Metabolic pathways;ko00512//Mucin type O-glycan biosynthesis	K00739;K00739	GO:0000139//Golgi membrane;GO:0005783//endoplasmic reticulum;GO:0005794//Golgi apparatus;GO:0016020//membrane;GO:0016021//integral component of membrane	GO:0008376//acetylgalactosaminyltransferase activity;GO:0008378//galactosyltransferase activity;GO:0008499//UDP-galactose:beta-N-acetylglucosamine beta-1,3-galactosyltransferase activity;GO:0008532//N-acetyllactosaminide beta-1,3-N-acetylglucosaminyltransferase activity;GO:0016740//transferase activity;GO:0016757//transferase activity, transferring glycosyl groups;GO:0047223//beta-1,3-galactosyl-…	GO:0006486//protein glycosylation;GO:0009101//glycoprotein biosynthetic process;GO:0016266//O-glycan processing;GO:0016269//O-glycan processing, core 3;GO:0030311//poly-N-acetyllactosamine biosynthetic process
ENSG00000167964	299	239	137	1351	1331	1251	4.8	5.91	4.17	23.28	24.27	24.6	4.96	24.05	2.27762	1.39996e-52	2.8599e-50	RAB26	RAB26, member RAS oncogene family [Source:HGNC Symbol;Acc:HGNC:14259]	-	-	-	-	GO:0000139//Golgi membrane;GO:0005794//Golgi apparatus;GO:0016020//membrane;GO:0030658//transport vesicle membrane;GO:0030667//secretory granule membrane;GO:0031226//intrinsic component of plasma membrane;GO:0031410//cytoplasmic vesicle	GO:0000166//nucleotide binding;GO:0003924//GTPase activity;GO:0005515//protein binding;GO:0005525//GTP binding;GO:0019002//GMP binding	GO:0006886//intracellular protein transport;GO:0015031//protein transport;GO:0017157//regulation of exocytosis;GO:0032482//Rab protein signal transduction;GO:0035272//exocrine system development;GO:0043001//Golgi to plasma membrane protein transport;GO:0045055//regulated exocytosis;GO:0099575//regulation of protein catabolic process at presynapse, modulating synaptic transmission
ENSG00000107897	2582	1519	1256	1014	922	856	16.4	14.84	15.1	6.91	6.65	6.65	15.4467	6.73667	-1.19719	2.43291e-52	4.90378e-50	ACBD5	acyl-CoA binding domain containing 5 [Source:HGNC Symbol;Acc:HGNC:23338]	-	-	-	-	GO:0005634//nucleus;GO:0005654//nucleoplasm;GO:0005777//peroxisome;GO:0005778//peroxisomal membrane;GO:0016020//membrane;GO:0016021//integral component of membrane	GO:0000062//fatty-acyl-CoA binding;GO:0003674//molecular_function;GO:0008289//lipid binding	GO:0006914//autophagy;GO:0009062//fatty acid catabolic process;GO:0030242//pexophagy
ENSG00000153904	10196	6112	4855	4888	4329	4169	63.34	58.39	57.1	32.57	30.52	31.69	59.61	31.5933	-0.915934	1.36776e-51	2.72058e-49	DDAH1	dimethylarginine dimethylaminohydrolase 1 [Source:HGNC Symbol;Acc:HGNC:2715]	-	-	-	-	GO:0005829//cytosol;GO:0070062//extracellular exosome	GO:0003824//catalytic activity;GO:0016403//dimethylargininase activity;GO:0016597//amino acid binding;GO:0016787//hydrolase activity;GO:0046872//metal ion binding	GO:0000052//citrulline metabolic process;GO:0003073//regulation of systemic arterial blood pressure;GO:0006525//arginine metabolic process;GO:0006527//arginine catabolic process;GO:0007263//nitric oxide mediated signal transduction;GO:0008285//negative regulation of cell proliferation;GO:0043116//negative regulation of vascular permeability;GO:0045429//positive regulation of nitric oxide biosynth…
ENSG00000165272	9490	6467	5364	4640	4620	4202	89.71	94.01	96	47.04	49.57	48.6	93.24	48.4033	-0.945843	1.88571e-51	3.70212e-49	AQP3	aquaporin 3 (Gill blood group) [Source:HGNC Symbol;Acc:HGNC:636]	Organismal Systems	Excretory system	ko04962//Vasopressin-regulated water reabsorption	K09876	GO:0005634//nucleus;GO:0005737//cytoplasm;GO:0005886//plasma membrane;GO:0005911//cell-cell junction;GO:0016020//membrane;GO:0016021//integral component of membrane;GO:0016323//basolateral plasma membrane	GO:0005215//transporter activity;GO:0015204//urea transmembrane transporter activity;GO:0015250//water channel activity;GO:0015254//glycerol channel activity;GO:0015267//channel activity	GO:0002684//positive regulation of immune system process;GO:0003091//renal water homeostasis;GO:0006833//water transport;GO:0007588//excretion;GO:0015793//glycerol transport;GO:0015840//urea transport;GO:0032526//response to retinoic acid;GO:0033280//response to vitamin D;GO:0042476//odontogenesis;GO:0045616//regulation of keratinocyte differentiation;GO:0051592//response to calcium ion;GO:005508…
ENSG00000198363	48003	28211	24457	26336	23650	21576	417.46	377.27	402.69	245.65	233.43	229.6	399.14	236.227	-0.756723	4.2837e-51	8.30213e-49	ASPH	aspartate beta-hydroxylase [Source:HGNC Symbol;Acc:HGNC:757]	-	-	-	-	GO:0005737//cytoplasm;GO:0005783//endoplasmic reticulum;GO:0005789//endoplasmic reticulum membrane;GO:0005886//plasma membrane;GO:0016020//membrane;GO:0016021//integral component of membrane;GO:0016529//sarcoplasmic reticulum;GO:0032541//cortical endoplasmic reticulum;GO:0033017//sarcoplasmic reticulum membrane	GO:0004597//peptide-aspartate beta-dioxygenase activity;GO:0005198//structural molecule activity;GO:0005509//calcium ion binding;GO:0005515//protein binding;GO:0008307//structural constituent of muscle;GO:0009055//electron carrier activity;GO:0016491//oxidoreductase activity;GO:0046872//metal ion binding;GO:0051213//dioxygenase activity	GO:0006936//muscle contraction;GO:0007389//pattern specification process;GO:0008285//negative regulation of cell proliferation;GO:0018193//peptidyl-amino acid modification;GO:0022900//electron transport chain;GO:0031647//regulation of protein stability;GO:0034220//ion transmembrane transport;GO:0035108//limb morphogenesis;GO:0042264//peptidyl-aspartic acid hydroxylation;GO:0045862//positive regul…
ENSG00000163739	3696	2365	1992	1707	1684	1481	58.89	57.94	60.09	29.17	30.45	28.87	58.9733	29.4967	-0.999511	9.11888e-51	1.74494e-48	CXCL1	C-X-C motif chemokine ligand 1 [Source:HGNC Symbol;Acc:HGNC:4602]	Environmental Information Processing;Organismal Systems;Environmental Information Processing;Human Diseases;Human Diseases;Human Diseases;Human Diseases;Organismal Systems;Human Diseases	Signaling molecules and interaction;Immune system;Signal transduction;Infectious diseases;Immune diseases;Infectious diseases;Infectious diseases;Immune system;Infectious diseases	ko04060//Cytokine-cytokine receptor interaction;ko04062//Chemokine signaling pathway;ko04668//TNF signaling pathway;ko05146//Amoebiasis;ko05323//Rheumatoid arthritis;ko05132//Salmonella infection;ko05120//Epithelial cell signaling in Helicobacter pylori infection;ko04621//NOD-like receptor signaling pathway;ko05134//Legionellosis	K05505;K05505;K05505;K05505;K05505;K05505;K05505;K05505;K05505	GO:0005576//extracellular region;GO:0005615//extracellular space;GO:0035580//specific granule lumen;GO:1904724//tertiary granule lumen	GO:0005102//receptor binding;GO:0005125//cytokine activity;GO:0008009//chemokine activity;GO:0008047//enzyme activator activity;GO:0008083//growth factor activity	GO:0006935//chemotaxis;GO:0006952//defense response;GO:0006954//inflammatory response;GO:0006955//immune response;GO:0007165//signal transduction;GO:0007186//G-protein coupled receptor signaling pathway;GO:0007399//nervous system development;GO:0008283//cell proliferation;GO:0008285//negative regulation of cell proliferation;GO:0010469//regulation of receptor activity;GO:0019221//cytokine-mediate…
ENSG00000131069	2809	1934	1543	1262	1115	1077	34.97	37.03	36.37	16.85	15.76	16.41	36.1233	16.34	-1.14452	1.69156e-50	3.19641e-48	ACSS2	acyl-CoA synthetase short chain family member 2 [Source:HGNC Symbol;Acc:HGNC:15814]	Metabolism;Metabolism;Metabolism;Metabolism;Metabolism;Metabolism;Metabolism;Metabolism	Global and overview maps;Global and overview maps;Global and overview maps;Global and overview maps;Global and overview maps;Carbohydrate metabolism;Carbohydrate metabolism;Carbohydrate metabolism	ko01100//Metabolic pathways;ko01110//Biosynthesis of secondary metabolites;ko01130//Biosynthesis of antibiotics;ko01120//Microbial metabolism in diverse environments;ko01200//Carbon metabolism;ko00010//Glycolysis / Gluconeogenesis;ko00620//Pyruvate metabolism;ko00640//Propanoate metabolism	K01895;K01895;K01895;K01895;K01895;K01895;K01895;K01895	GO:0005654//nucleoplasm;GO:0005737//cytoplasm;GO:0005759//mitochondrial matrix;GO:0005829//cytosol;GO:0043231//intracellular membrane-bounded organelle	GO:0000166//nucleotide binding;GO:0003824//catalytic activity;GO:0003987//acetate-CoA ligase activity;GO:0005524//ATP binding;GO:0016208//AMP binding;GO:0016874//ligase activity	GO:0006069//ethanol oxidation;GO:0006085//acetyl-CoA biosynthetic process;GO:0008610//lipid biosynthetic process;GO:0019413//acetate biosynthetic process;GO:0019427//acetyl-CoA biosynthetic process from acetate;GO:0019542//propionate biosynthetic process
ENSG00000167693	7241	4811	3993	12958	12587	11264	61.62	62.95	64.33	118.26	121.56	117.28	62.9667	119.033	0.918705	6.4118e-50	1.19663e-47	NXN	nucleoredoxin [Source:HGNC Symbol;Acc:HGNC:18008]	-	-	-	-	GO:0005623//cell;GO:0005634//nucleus;GO:0005737//cytoplasm;GO:0005829//cytosol	GO:0004791//thioredoxin-disulfide reductase activity;GO:0016491//oxidoreductase activity;GO:0047134//protein-disulfide reductase activity	GO:0007275//multicellular organism development;GO:0016055//Wnt signaling pathway;GO:0030154//cell differentiation;GO:0030178//negative regulation of Wnt signaling pathway;GO:0031397//negative regulation of protein ubiquitination;GO:0045454//cell redox homeostasis;GO:0055114//oxidation-reduction process;GO:0072358//cardiovascular system development;GO:0098869//cellular oxidant detoxification
ENSG00000107954	107	81	25	3823	3605	3359	0.99	1.15	0.44	37.8	37.72	37.89	0.86	37.8033	5.45803	2.71467e-49	5.00459e-47	NEURL1	neuralized E3 ubiquitin protein ligase 1 [Source:HGNC Symbol;Acc:HGNC:7761]	-	-	-	-	GO:0005737//cytoplasm;GO:0005886//plasma membrane;GO:0014069//postsynaptic density;GO:0016020//membrane;GO:0030054//cell junction;GO:0030425//dendrite;GO:0042995//cell projection;GO:0043197//dendritic spine;GO:0043204//perikaryon;GO:0045202//synapse;GO:0045211//postsynaptic membrane;GO:0048471//perinuclear region of cytoplasm;GO:0097440//apical dendrite	GO:0004842//ubiquitin-protein transferase activity;GO:0016740//transferase activity;GO:0045183//translation factor activity, non-nucleic acid binding;GO:0046872//metal ion binding;GO:0061630//ubiquitin protein ligase activity	GO:0006417//regulation of translation;GO:0006513//protein monoubiquitination;GO:0007219//Notch signaling pathway;GO:0007288//sperm axoneme assembly;GO:0007399//nervous system development;GO:0007420//brain development;GO:0007519//skeletal muscle tissue development;GO:0007595//lactation;GO:0008285//negative regulation of cell proliferation;GO:0016567//protein ubiquitination;GO:0030317//sperm motili…
ENSG00000258947	2224	1523	1156	4635	4458	3930	39.56	41.66	38.93	88.43	90	85.54	40.05	87.99	1.13554	7.74193e-49	1.41006e-46	TUBB3	tubulin beta 3 class III [Source:HGNC Symbol;Acc:HGNC:20772]	Cellular Processes;Cellular Processes;Human Diseases	Transport and catabolism;Cellular community - eukaryotes;Infectious diseases	ko04145//Phagosome;ko04540//Gap junction;ko05130//Pathogenic Escherichia coli infection	K07375;K07375;K07375	GO:0005634//nucleus;GO:0005737//cytoplasm;GO:0005856//cytoskeleton;GO:0005874//microtubule;GO:0030424//axon;GO:0030425//dendrite;GO:0070062//extracellular exosome	GO:0000166//nucleotide binding;GO:0003924//GTPase activity;GO:0005200//structural constituent of cytoskeleton;GO:0005515//protein binding;GO:0005525//GTP binding	GO:0000226//microtubule cytoskeleton organization;GO:0000278//mitotic cell cycle;GO:0007010//cytoskeleton organization;GO:0007017//microtubule-based process;GO:0007411//axon guidance;GO:0030182//neuron differentiation
ENSG00000204335	471	385	271	1864	1688	1469	4.05	5.09	4.41	17.19	16.47	15.45	4.51667	16.37	1.85772	1.11015e-48	1.99787e-46	SP5	Sp5 transcription factor [Source:HGNC Symbol;Acc:HGNC:14529]	-	-	-	-	GO:0005634//nucleus	GO:0000977//RNA polymerase II regulatory region sequence-specific DNA binding;GO:0000981//RNA polymerase II transcription factor activity, sequence-specific DNA binding;GO:0003676//nucleic acid binding;GO:0003677//DNA binding;GO:0043565//sequence-specific DNA binding;GO:0046872//metal ion binding	GO:0000122//negative regulation of transcription from RNA polymerase II promoter;GO:0006357//regulation of transcription from RNA polymerase II promoter;GO:0036342//post-anal tail morphogenesis;GO:0060349//bone morphogenesis;GO:0071407//cellular response to organic cyclic compound
ENSG00000118777	1109	661	581	290	288	286	8.08	7.4	8.01	2.27	2.38	2.55	7.83	2.4	-1.70598	2.01156e-48	3.5775e-46	ABCG2	ATP binding cassette subfamily G member 2 (Junior blood group) [Source:HGNC Symbol;Acc:HGNC:74]	Organismal Systems;Environmental Information Processing	Digestive system;Membrane transport	ko04976//Bile secretion;ko02010//ABC transporters	K05681;K05681	GO:0005634//nucleus;GO:0005739//mitochondrion;GO:0005886//plasma membrane;GO:0016020//membrane;GO:0016021//integral component of membrane;GO:0031966//mitochondrial membrane	GO:0000166//nucleotide binding;GO:0005215//transporter activity;GO:0005515//protein binding;GO:0005524//ATP binding;GO:0008559//xenobiotic-transporting ATPase activity;GO:0015232//heme transporter activity;GO:0016887//ATPase activity;GO:0042626//ATPase activity, coupled to transmembrane movement of substances;GO:0042802//identical protein binding;GO:0042803//protein homodimerization activity	GO:0006855//drug transmembrane transport;GO:0006879//cellular iron ion homeostasis;GO:0015886//heme transport;GO:0042493//response to drug;GO:0042908//xenobiotic transport;GO:0046415//urate metabolic process;GO:0055085//transmembrane transport
ENSG00000053372	7599	5125	4222	3963	3732	3582	57.37	59.5	60.35	32.09	31.98	33.09	59.0733	32.3867	-0.867107	2.89752e-48	5.09324e-46	MRTO4	MRT4 homolog, ribosome maturation factor [Source:HGNC Symbol;Acc:HGNC:18477]	-	-	-	-	GO:0005634//nucleus;GO:0005730//nucleolus;GO:0005737//cytoplasm	GO:0003723//RNA binding;GO:0005515//protein binding	GO:0000027//ribosomal large subunit assembly;GO:0000956//nuclear-transcribed mRNA catabolic process;GO:0006364//rRNA processing;GO:0042254//ribosome biogenesis
ENSG00000105887	18615	10475	9084	8750	7328	7118	140.94	121.96	130.22	71.05	62.97	65.94	131.04	66.6533	-0.975258	3.5016e-48	6.08433e-46	MTPN	myotrophin [Source:HGNC Symbol;Acc:HGNC:15667]	-	-	-	-	GO:0005634//nucleus;GO:0005737//cytoplasm;GO:0005829//cytosol;GO:0008290//F-actin capping protein complex;GO:0030424//axon;GO:0048471//perinuclear region of cytoplasm	GO:0043565//sequence-specific DNA binding	GO:0006417//regulation of translation;GO:0006584//catecholamine metabolic process;GO:0008361//regulation of cell size;GO:0010557//positive regulation of macromolecule biosynthetic process;GO:0010613//positive regulation of cardiac muscle hypertrophy;GO:0016202//regulation of striated muscle tissue development;GO:0021707//cerebellar granule cell differentiation;GO:0030182//neuron differentiation;G…
ENSG00000090776	14801	9712	8154	8440	8097	7276	78.06	78.77	81.42	47.74	48.47	46.96	79.4167	47.7233	-0.734747	5.41397e-48	9.30034e-46	EFNB1	ephrin B1 [Source:HGNC Symbol;Acc:HGNC:3226]	Organismal Systems	Development	ko04360//Axon guidance	K05463	GO:0005634//nucleus;GO:0005737//cytoplasm;GO:0005886//plasma membrane;GO:0005887//integral component of plasma membrane;GO:0016020//membrane;GO:0016021//integral component of membrane;GO:0045121//membrane raft;GO:0045202//synapse;GO:0070062//extracellular exosome	GO:0004713//protein tyrosine kinase activity;GO:0005515//protein binding;GO:0046875//ephrin receptor binding	GO:0001755//neural crest cell migration;GO:0007155//cell adhesion;GO:0007267//cell-cell signaling;GO:0007275//multicellular organism development;GO:0007399//nervous system development;GO:0007411//axon guidance;GO:0009880//embryonic pattern specification;GO:0018108//peptidyl-tyrosine phosphorylation;GO:0030154//cell differentiation;GO:0031295//T cell costimulation;GO:0042102//positive regulation o…
ENSG00000214022	11184	7002	5843	18326	18095	17006	107.82	103.8	106.65	189.49	197.99	200.61	106.09	196.03	0.885786	9.18943e-48	1.56086e-45	REPIN1	replication initiator 1 [Source:HGNC Symbol;Acc:HGNC:17922]	-	-	-	-	GO:0005634//nucleus;GO:0005664//nuclear origin of replication recognition complex	GO:0003676//nucleic acid binding;GO:0003677//DNA binding;GO:0003723//RNA binding;GO:0046872//metal ion binding	GO:0006260//DNA replication
ENSG00000137642	7227	4543	3462	3068	3086	2879	25.3	24.45	22.95	11.52	12.26	12.33	24.2333	12.0367	-1.00956	1.19264e-47	2.00324e-45	SORL1	sortilin related receptor 1 [Source:HGNC Symbol;Acc:HGNC:11185]	-	-	-	-	GO:0000139//Golgi membrane;GO:0005576//extracellular region;GO:0005615//extracellular space;GO:0005641//nuclear envelope lumen;GO:0005768//endosome;GO:0005769//early endosome;GO:0005783//endoplasmic reticulum;GO:0005794//Golgi apparatus;GO:0005802//trans-Golgi network;GO:0005887//integral component of plasma membrane;GO:0010008//endosome membrane;GO:0016020//membrane;GO:0016021//integral componen…	GO:0001540//beta-amyloid binding;GO:0004888//transmembrane signaling receptor activity;GO:0005041//low-density lipoprotein receptor activity;GO:0005515//protein binding;GO:0030169//low-density lipoprotein particle binding;GO:0030306//ADP-ribosylation factor binding	GO:0006605//protein targeting;GO:0006622//protein targeting to lysosome;GO:0006629//lipid metabolic process;GO:0006869//lipid transport;GO:0006892//post-Golgi vesicle-mediated transport;GO:0006897//endocytosis;GO:0006898//receptor-mediated endocytosis;GO:0008202//steroid metabolic process;GO:0008203//cholesterol metabolic process;GO:0014910//regulation of smooth muscle cell migration;GO:0032091//…
ENSG00000179913	4119	2777	2236	2015	1959	1746	58.76	60.92	60.39	30.83	31.72	30.48	60.0233	31.01	-0.95279	4.3635e-47	7.24869e-45	B3GNT3	UDP-GlcNAc:betaGal beta-1,3-N-acetylglucosaminyltransferase 3 [Source:HGNC Symbol;Acc:HGNC:13528]	Metabolism;Metabolism	Global and overview maps;Glycan biosynthesis and metabolism	ko01100//Metabolic pathways;ko00601//Glycosphingolipid biosynthesis - lacto and neolacto series	K07970;K07970	GO:0000139//Golgi membrane;GO:0005783//endoplasmic reticulum;GO:0005794//Golgi apparatus;GO:0005887//integral component of plasma membrane;GO:0016020//membrane;GO:0016021//integral component of membrane	GO:0008376//acetylgalactosaminyltransferase activity;GO:0008378//galactosyltransferase activity;GO:0008499//UDP-galactose:beta-N-acetylglucosamine beta-1,3-galactosyltransferase activity;GO:0008532//N-acetyllactosaminide beta-1,3-N-acetylglucosaminyltransferase activity;GO:0016740//transferase activity;GO:0016757//transferase activity, transferring glycosyl groups;GO:0047223//beta-1,3-galactosyl-…	GO:0006486//protein glycosylation;GO:0016266//O-glycan processing;GO:0018146//keratan sulfate biosynthetic process;GO:0030311//poly-N-acetyllactosamine biosynthetic process
ENSG00000086548	1078	744	655	326	325	284	11.52	12.23	13.25	3.74	3.94	3.71	12.3333	3.79667	-1.69976	8.9816e-47	1.47581e-44	CEACAM6	carcinoembryonic antigen related cell adhesion molecule 6 [Source:HGNC Symbol;Acc:HGNC:1818]	-	-	-	-	GO:0005615//extracellular space;GO:0005886//plasma membrane;GO:0009986//cell surface;GO:0016020//membrane;GO:0016324//apical plasma membrane;GO:0031225//anchored component of membrane;GO:0035577//azurophil granule membrane	GO:0005515//protein binding;GO:0042802//identical protein binding;GO:0046982//protein heterodimerization activity	GO:0006915//apoptotic process;GO:0007155//cell adhesion;GO:0007156//homophilic cell adhesion via plasma membrane adhesion molecules;GO:0007157//heterophilic cell-cell adhesion via plasma membrane cell adhesion molecules;GO:0007165//signal transduction;GO:0008284//positive regulation of cell proliferation;GO:0030335//positive regulation of cell migration;GO:0034116//positive regulation of heteroty…
ENSG00000196188	2204	1465	1175	970	911	846	17.92	18.32	18.09	8.46	8.41	8.42	18.11	8.43	-1.10318	2.85984e-46	4.64863e-44	CTSE	cathepsin E [Source:HGNC Symbol;Acc:HGNC:2530]	Cellular Processes	Transport and catabolism	ko04142//Lysosome	K01382	GO:0005768//endosome	GO:0004190//aspartic-type endopeptidase activity;GO:0008233//peptidase activity;GO:0016787//hydrolase activity;GO:0042803//protein homodimerization activity	GO:0006508//proteolysis;GO:0016540//protein autoprocessing;GO:0019886//antigen processing and presentation of exogenous peptide antigen via MHC class II;GO:0030163//protein catabolic process
ENSG00000117707	161	82	43	988	817	903	0.57	0.45	0.29	3.77	3.3	3.94	0.436667	3.67	3.07118	2.31191e-45	3.71799e-43	PROX1	prospero homeobox 1 [Source:HGNC Symbol;Acc:HGNC:9459]	-	-	-	-	GO:0005634//nucleus;GO:0005737//cytoplasm	GO:0000978//RNA polymerase II core promoter proximal region sequence-specific DNA binding;GO:0000981//RNA polymerase II transcription factor activity, sequence-specific DNA binding;GO:0001227//transcriptional repressor activity, RNA polymerase II transcription regulatory region sequence-specific binding;GO:0003677//DNA binding;GO:0003700//transcription factor activity, sequence-specific DNA bindi…	GO:0000122//negative regulation of transcription from RNA polymerase II promoter;GO:0001709//cell fate determination;GO:0001822//kidney development;GO:0001889//liver development;GO:0001938//positive regulation of endothelial cell proliferation;GO:0001945//lymph vessel development;GO:0001946//lymphangiogenesis;GO:0002088//lens development in camera-type eye;GO:0002089//lens morphogenesis in camera…
ENSG00000163235	5970	3427	3092	2903	2629	2423	76.64	67.65	75.15	39.97	38.3	38.06	73.1467	38.7767	-0.915603	2.58293e-45	4.11013e-43	TGFA	transforming growth factor alpha [Source:HGNC Symbol;Acc:HGNC:11765]	Human Diseases;Human Diseases;Environmental Information Processing;Human Diseases;Human Diseases;Human Diseases;Human Diseases	Cancers;Cancers;Signal transduction;Cancers;Cancers;Cancers;Cancers	ko05200//Pathways in cancer;ko05215//Prostate cancer;ko04012//ErbB signaling pathway;ko05212//Pancreatic cancer;ko05211//Renal cell carcinoma;ko05214//Glioma;ko05223//Non-small cell lung cancer	K08774;K08774;K08774;K08774;K08774;K08774;K08774	GO:0000139//Golgi membrane;GO:0005576//extracellular region;GO:0005615//extracellular space;GO:0005634//nucleus;GO:0005789//endoplasmic reticulum membrane;GO:0005886//plasma membrane;GO:0009986//cell surface;GO:0012507//ER to Golgi transport vesicle membrane;GO:0016020//membrane;GO:0016021//integral component of membrane;GO:0016323//basolateral plasma membrane;GO:0031410//cytoplasmic vesicle;GO:0…	GO:0005154//epidermal growth factor receptor binding;GO:0005515//protein binding;GO:0008083//growth factor activity	GO:0000187//activation of MAPK activity;GO:0001525//angiogenesis;GO:0006357//regulation of transcription from RNA polymerase II promoter;GO:0006888//ER to Golgi vesicle-mediated transport;GO:0007173//epidermal growth factor receptor signaling pathway;GO:0008283//cell proliferation;GO:0008284//positive regulation of cell proliferation;GO:0042060//wound healing;GO:0042493//response to drug;GO:00430…
ENSG00000004399	12649	8521	6730	6455	6532	5806	100.06	103.65	100.8	54.77	58.64	56.2	101.503	56.5367	-0.844268	3.35417e-45	5.28177e-43	PLXND1	plexin D1 [Source:HGNC Symbol;Acc:HGNC:9107]	-	-	-	-	GO:0002116//semaphorin receptor complex;GO:0005886//plasma membrane;GO:0005887//integral component of plasma membrane;GO:0016020//membrane;GO:0016021//integral component of membrane;GO:0030027//lamellipodium;GO:0031258//lamellipodium membrane;GO:0042995//cell projection	GO:0005515//protein binding;GO:0017154//semaphorin receptor activity;GO:0019904//protein domain specific binding	GO:0001525//angiogenesis;GO:0001569//patterning of blood vessels;GO:0003151//outflow tract morphogenesis;GO:0003279//cardiac septum development;GO:0007162//negative regulation of cell adhesion;GO:0007165//signal transduction;GO:0007221//positive regulation of transcription of Notch receptor target;GO:0007275//multicellular organism development;GO:0007416//synapse assembly;GO:0008360//regulation o…
ENSG00000159921	1626	1114	943	3881	3525	3050	9.24	9.73	10.14	23.65	22.73	21.2	9.70333	22.5267	1.21508	9.17409e-45	1.42974e-42	GNE	glucosamine (UDP-N-acetyl)-2-epimerase/N-acetylmannosamine kinase [Source:HGNC Symbol;Acc:HGNC:23657]	Metabolism;Metabolism	Global and overview maps;Carbohydrate metabolism	ko01100//Metabolic pathways;ko00520//Amino sugar and nucleotide sugar metabolism	K12409;K12409	GO:0005737//cytoplasm;GO:0005829//cytosol	GO:0000166//nucleotide binding;GO:0003824//catalytic activity;GO:0004553//hydrolase activity, hydrolyzing O-glycosyl compounds;GO:0005515//protein binding;GO:0005524//ATP binding;GO:0008761//UDP-N-acetylglucosamine 2-epimerase activity;GO:0009384//N-acylmannosamine kinase activity;GO:0016301//kinase activity;GO:0016740//transferase activity;GO:0016787//hydrolase activity;GO:0046872//metal ion bin…	GO:0006045//N-acetylglucosamine biosynthetic process;GO:0006047//UDP-N-acetylglucosamine metabolic process;GO:0006054//N-acetylneuraminate metabolic process;GO:0007155//cell adhesion;GO:0008152//metabolic process;GO:0016310//phosphorylation;GO:0046835//carbohydrate phosphorylation
ENSG00000076706	6083	4000	3201	2637	2790	2542	32.09	32.45	31.97	14.92	16.71	16.41	32.17	16.0133	-1.00644	6.11672e-44	9.43536e-42	MCAM	melanoma cell adhesion molecule [Source:HGNC Symbol;Acc:HGNC:6934]	-	-	-	-	GO:0005576//extracellular region;GO:0005615//extracellular space;GO:0005634//nucleus;GO:0005886//plasma membrane;GO:0005925//focal adhesion;GO:0009897//external side of plasma membrane;GO:0016020//membrane;GO:0016021//integral component of membrane	-	GO:0001525//angiogenesis;GO:0003094//glomerular filtration;GO:0007155//cell adhesion;GO:0009653//anatomical structure morphogenesis;GO:0030335//positive regulation of cell migration;GO:0061042//vascular wound healing
ENSG00000170373	1716	1158	1014	547	609	470	42.39	43.99	47.43	14.49	17.08	14.21	44.6033	15.26	-1.5474	1.55535e-43	2.37497e-41	CST1	cystatin SN [Source:HGNC Symbol;Acc:HGNC:2473]	Organismal Systems	Digestive system	ko04970//Salivary secretion	K13897	GO:0005576//extracellular region;GO:0005615//extracellular space	GO:0004869//cysteine-type endopeptidase inhibitor activity;GO:0005515//protein binding;GO:0030414//peptidase inhibitor activity	GO:0001580//detection of chemical stimulus involved in sensory perception of bitter taste;GO:0010466//negative regulation of peptidase activity;GO:0010951//negative regulation of endopeptidase activity
ENSG00000188487	1995	1493	1127	660	610	668	14.64	16.85	15.66	5.19	5.08	6	15.7167	5.42333	-1.53504	2.00427e-43	3.02985e-41	INSC	INSC, spindle orientation adaptor protein [Source:HGNC Symbol;Acc:HGNC:33116]	-	-	-	-	GO:0005737//cytoplasm;GO:0005886//plasma membrane;GO:0005938//cell cortex;GO:0032991//macromolecular complex	GO:0005515//protein binding;GO:0019904//protein domain specific binding;GO:0030674//protein binding, bridging	GO:0007275//multicellular organism development;GO:0007399//nervous system development;GO:0008356//asymmetric cell division;GO:0030154//cell differentiation;GO:0031647//regulation of protein stability
ENSG00000188322	580	418	334	1673	1867	1642	2.03	2.25	2.21	6.28	7.42	7.03	2.16333	6.91	1.67543	2.35895e-43	3.53071e-41	SBK1	SH3 domain binding kinase 1 [Source:HGNC Symbol;Acc:HGNC:17699]	-	-	-	-	GO:0005737//cytoplasm	GO:0000166//nucleotide binding;GO:0004672//protein kinase activity;GO:0004674//protein serine/threonine kinase activity;GO:0005524//ATP binding;GO:0016301//kinase activity;GO:0016740//transferase activity	GO:0006468//protein phosphorylation;GO:0016310//phosphorylation;GO:0018105//peptidyl-serine phosphorylation;GO:0018107//peptidyl-threonine phosphorylation
ENSG00000013588	35280	21986	18314	21982	20712	19061	210.5	201.73	206.89	140.67	140.26	139.16	206.373	140.03	-0.559521	4.52719e-43	6.70957e-41	GPRC5A	G protein-coupled receptor class C group 5 member A [Source:HGNC Symbol;Acc:HGNC:9836]	-	-	-	-	GO:0005730//nucleolus;GO:0005886//plasma membrane;GO:0005887//integral component of plasma membrane;GO:0016020//membrane;GO:0016021//integral component of membrane;GO:0030659//cytoplasmic vesicle membrane;GO:0031410//cytoplasmic vesicle;GO:0031982//vesicle;GO:0043231//intracellular membrane-bounded organelle;GO:0043235//receptor complex;GO:0070062//extracellular exosome	GO:0004930//G-protein coupled receptor activity;GO:0005515//protein binding;GO:0030295//protein kinase activator activity;GO:0045296//cadherin binding	GO:0007165//signal transduction;GO:0007175//negative regulation of epidermal growth factor-activated receptor activity;GO:0007186//G-protein coupled receptor signaling pathway;GO:0032147//activation of protein kinase activity
ENSG00000139514	17808	11457	9069	9868	9599	8918	78.86	78.02	76.04	46.87	48.24	48.32	77.64	47.81	-0.699488	5.24241e-43	7.69412e-41	SLC7A1	solute carrier family 7 member 1 [Source:HGNC Symbol;Acc:HGNC:11057]	Human Diseases	Cancers	ko05206//MicroRNAs in cancer	K13863	GO:0005886//plasma membrane;GO:0005887//integral component of plasma membrane;GO:0016020//membrane;GO:0016021//integral component of membrane;GO:0032991//macromolecular complex	GO:0000064//L-ornithine transmembrane transporter activity;GO:0005515//protein binding;GO:0015171//amino acid transmembrane transporter activity;GO:0015181//arginine transmembrane transporter activity;GO:0015189//L-lysine transmembrane transporter activity;GO:0022857//transmembrane transporter activity	GO:0006865//amino acid transport;GO:0015809//arginine transport;GO:0055085//transmembrane transport;GO:0097638//L-arginine import across plasma membrane;GO:1903352//L-ornithine transmembrane transport;GO:1903401//L-lysine transmembrane transport;GO:1903826//arginine transmembrane transport
ENSG00000120899	2137	1492	1084	788	812	735	16.92	18.17	16.25	6.69	7.3	7.12	17.1133	7.03667	-1.28216	1.87011e-41	2.71832e-39	PTK2B	protein tyrosine kinase 2 beta [Source:HGNC Symbol;Acc:HGNC:9612]	Organismal Systems;Environmental Information Processing;Human Diseases;Environmental Information Processing;Organismal Systems;Organismal Systems;Organismal Systems	Immune system;Signal transduction;Infectious diseases;Signal transduction;Immune system;Immune system;Endocrine system	ko04062//Chemokine signaling pathway;ko04020//Calcium signaling pathway;ko05161//Hepatitis B;ko04072//Phospholipase D signaling pathway;ko04650//Natural killer cell mediated cytotoxicity;ko04670//Leukocyte transendothelial migration;ko04912//GnRH signaling pathway	K05871;K05871;K05871;K05871;K05871;K05871;K05871	GO:0005634//nucleus;GO:0005737//cytoplasm;GO:0005829//cytosol;GO:0005856//cytoskeleton;GO:0005886//plasma membrane;GO:0005925//focal adhesion;GO:0005938//cell cortex;GO:0014069//postsynaptic density;GO:0016020//membrane;GO:0017146//NMDA selective glutamate receptor complex;GO:0030027//lamellipodium;GO:0030054//cell junction;GO:0030424//axon;GO:0030425//dendrite;GO:0030426//growth cone;GO:0031234/…	GO:0000166//nucleotide binding;GO:0004672//protein kinase activity;GO:0004683//calmodulin-dependent protein kinase activity;GO:0004713//protein tyrosine kinase activity;GO:0004715//non-membrane spanning protein tyrosine kinase activity;GO:0004972//NMDA glutamate receptor activity;GO:0005515//protein binding;GO:0005524//ATP binding;GO:0008022//protein C-terminus binding;GO:0016301//kinase activity…	GO:0000165//MAPK cascade;GO:0000302//response to reactive oxygen species;GO:0001525//angiogenesis;GO:0001556//oocyte maturation;GO:0001666//response to hypoxia;GO:0001954//positive regulation of cell-matrix adhesion;GO:0002040//sprouting angiogenesis;GO:0002250//adaptive immune response;GO:0002315//marginal zone B cell differentiation;GO:0002376//immune system process;GO:0002688//regulation of le…
ENSG00000182095	7584	4951	4099	15180	12827	11603	39.79	39.95	40.72	85.43	76.39	74.5	40.1533	78.7733	0.972188	3.02792e-41	4.35935e-39	TNRC18	trinucleotide repeat containing 18 [Source:HGNC Symbol;Acc:HGNC:11962]	-	-	-	-	GO:0005634//nucleus;GO:0005654//nucleoplasm;GO:0005739//mitochondrion;GO:0005829//cytosol;GO:0031965//nuclear membrane	GO:0003682//chromatin binding	-
ENSG00000188488	985	655	560	300	315	275	14.6	14.93	15.71	4.77	5.3	4.99	15.08	5.02	-1.58688	3.3504e-41	4.77811e-39	SERPINA5	serpin family A member 5 [Source:HGNC Symbol;Acc:HGNC:8723]	Organismal Systems	Immune system	ko04610//Complement and coagulation cascades	K03913	GO:0002080//acrosomal membrane;GO:0005576//extracellular region;GO:0005615//extracellular space;GO:0009897//external side of plasma membrane;GO:0016020//membrane;GO:0031091//platelet alpha granule;GO:0031094//platelet dense tubular network;GO:0032991//macromolecular complex;GO:0036024//protein C inhibitor-TMPRSS7 complex;GO:0036025//protein C inhibitor-TMPRSS11E complex;GO:0036026//protein C inhi…	GO:0001972//retinoic acid binding;GO:0002020//protease binding;GO:0004867//serine-type endopeptidase inhibitor activity;GO:0005515//protein binding;GO:0005539//glycosaminoglycan binding;GO:0008201//heparin binding;GO:0030414//peptidase inhibitor activity;GO:0031210//phosphatidylcholine binding;GO:0032190//acrosin binding	GO:0006869//lipid transport;GO:0007283//spermatogenesis;GO:0007338//single fertilization;GO:0007342//fusion of sperm to egg plasma membrane;GO:0007596//blood coagulation;GO:0010466//negative regulation of peptidase activity;GO:0010951//negative regulation of endopeptidase activity;GO:0045861//negative regulation of proteolysis;GO:0051346//negative regulation of hydrolase activity;GO:0061107//semi…
ENSG00000122711	5	0	1	749	737	687	0.19	0	0.07	30.03	31.27	31.43	0.0866667	30.91	8.47838	6.2048e-41	8.76617e-39	SPINK4	serine peptidase inhibitor, Kazal type 4 [Source:HGNC Symbol;Acc:HGNC:16646]	-	-	-	-	GO:0005576//extracellular region	GO:0004867//serine-type endopeptidase inhibitor activity;GO:0030414//peptidase inhibitor activity	GO:0010466//negative regulation of peptidase activity;GO:0010951//negative regulation of endopeptidase activity;GO:0042493//response to drug
ENSG00000189120	2138	1189	1080	823	685	686	9.77	8.36	9.35	4.03	3.55	3.84	9.16	3.80667	-1.26682	1.05047e-40	1.47037e-38	SP6	Sp6 transcription factor [Source:HGNC Symbol;Acc:HGNC:14530]	-	-	-	-	GO:0005634//nucleus;GO:0005829//cytosol	GO:0000981//RNA polymerase II transcription factor activity, sequence-specific DNA binding;GO:0003676//nucleic acid binding;GO:0003677//DNA binding;GO:0046872//metal ion binding	GO:0006357//regulation of transcription from RNA polymerase II promoter;GO:0042481//regulation of odontogenesis
ENSG00000172137	7162	4957	4240	3329	3498	3002	124.71	132.73	139.79	62.17	69.13	63.96	132.41	65.0867	-1.02458	2.01396e-40	2.79312e-38	CALB2	calbindin 2 [Source:HGNC Symbol;Acc:HGNC:1435]	-	-	-	-	GO:0005634//nucleus;GO:0005737//cytoplasm;GO:0005829//cytosol;GO:0005921//gap junction;GO:0030425//dendrite;GO:0043005//neuron projection;GO:0045202//synapse;GO:0098793//presynapse	GO:0005509//calcium ion binding;GO:0046872//metal ion binding	GO:0051480//regulation of cytosolic calcium ion concentration;GO:0099509//regulation of presynaptic cytosolic calcium ion concentration;GO:1900271//regulation of long-term synaptic potentiation
ENSG00000254726	3632	2183	1919	6213	5629	5233	10.37	9.58	10.37	19.02	18.23	18.28	10.1067	18.51	0.872998	4.94153e-40	6.791e-38	MEX3A	mex-3 RNA binding family member A [Source:HGNC Symbol;Acc:HGNC:33482]	-	-	-	-	GO:0000932//cytoplasmic mRNA processing body;GO:0005634//nucleus;GO:0005737//cytoplasm;GO:0005829//cytosol	GO:0003676//nucleic acid binding;GO:0003723//RNA binding;GO:0046872//metal ion binding	-
ENSG00000101384	6077	3960	3144	3454	3189	2889	31.97	32.03	31.31	19.49	19.04	18.6	31.77	19.0433	-0.738379	5.24801e-40	7.14722e-38	JAG1	jagged 1 [Source:HGNC Symbol;Acc:HGNC:6188]	Environmental Information Processing;Environmental Information Processing	Signal transduction;Signal transduction	ko04668//TNF signaling pathway;ko04330//Notch signaling pathway	K06052;K06052	GO:0005576//extracellular region;GO:0005886//plasma membrane;GO:0005887//integral component of plasma membrane;GO:0005912//adherens junction;GO:0016020//membrane;GO:0016021//integral component of membrane;GO:0016324//apical plasma membrane;GO:0045177//apical part of cell	GO:0005112//Notch binding;GO:0005198//structural molecule activity;GO:0005509//calcium ion binding;GO:0005515//protein binding;GO:0005543//phospholipid binding;GO:0008083//growth factor activity	GO:0001525//angiogenesis;GO:0001709//cell fate determination;GO:0001953//negative regulation of cell-matrix adhesion;GO:0001974//blood vessel remodeling;GO:0002011//morphogenesis of an epithelial sheet;GO:0002456//T cell mediated immunity;GO:0003180//aortic valve morphogenesis;GO:0003184//pulmonary valve morphogenesis;GO:0003215//cardiac right ventricle morphogenesis;GO:0007154//cell communicatio…
ENSG00000122861	1129	677	651	356	336	333	10.87	10.02	11.87	3.68	3.67	3.92	10.92	3.75667	-1.53945	6.15655e-40	8.30969e-38	PLAU	plasminogen activator, urokinase [Source:HGNC Symbol;Acc:HGNC:9052]	Human Diseases;Human Diseases;Human Diseases;Environmental Information Processing;Organismal Systems	Cancers;Cancers;Cancers;Signal transduction;Immune system	ko05205//Proteoglycans in cancer;ko05202//Transcriptional misregulation in cancers;ko05206//MicroRNAs in cancer;ko04064//NF-kappa B signaling pathway;ko04610//Complement and coagulation cascades	K01348;K01348;K01348;K01348;K01348	GO:0005576//extracellular region;GO:0005615//extracellular space;GO:0005886//plasma membrane;GO:0005925//focal adhesion;GO:0009986//cell surface;GO:0035579//specific granule membrane;GO:0070062//extracellular exosome;GO:0070821//tertiary granule membrane	GO:0004252//serine-type endopeptidase activity;GO:0005515//protein binding;GO:0008233//peptidase activity;GO:0008236//serine-type peptidase activity;GO:0016787//hydrolase activity	GO:0001666//response to hypoxia;GO:0006508//proteolysis;GO:0006935//chemotaxis;GO:0007165//signal transduction;GO:0007596//blood coagulation;GO:0007599//hemostasis;GO:0010469//regulation of receptor activity;GO:0014909//smooth muscle cell migration;GO:0014910//regulation of smooth muscle cell migration;GO:0030335//positive regulation of cell migration;GO:0031639//plasminogen activation;GO:0033628…
ENSG00000165097	3945	2416	1940	1880	1656	1680	32.57	30.67	30.32	16.65	15.51	16.97	31.1867	16.3767	-0.929288	6.43467e-40	8.60822e-38	KDM1B	lysine demethylase 1B [Source:HGNC Symbol;Acc:HGNC:21577]	-	-	-	-	GO:0000786//nucleosome;GO:0005634//nucleus;GO:0005654//nucleoplasm	GO:0003677//DNA binding;GO:0005515//protein binding;GO:0008270//zinc ion binding;GO:0016491//oxidoreductase activity;GO:0032452//histone demethylase activity;GO:0034648//histone demethylase activity (H3-dimethyl-K4 specific);GO:0034649//histone demethylase activity (H3-monomethyl-K4 specific);GO:0042393//histone binding;GO:0046872//metal ion binding;GO:0050660//flavin adenine dinucleotide binding…	GO:0006325//chromatin organization;GO:0006349//regulation of gene expression by genetic imprinting;GO:0007275//multicellular organism development;GO:0016579//protein deubiquitination;GO:0034720//histone H3-K4 demethylation;GO:0043046//DNA methylation involved in gamete generation;GO:0044030//regulation of DNA methylation;GO:0055114//oxidation-reduction process
ENSG00000141127	1666	1104	856	660	628	507	29.78	30.35	28.97	12.65	12.74	11.09	29.7	12.16	-1.28832	1.30466e-39	1.73005e-37	PRPSAP2	phosphoribosyl pyrophosphate synthetase associated protein 2 [Source:HGNC Symbol;Acc:HGNC:9467]	-	-	-	-	GO:0002189//ribose phosphate diphosphokinase complex;GO:0005737//cytoplasm;GO:0032991//macromolecular complex	GO:0000287//magnesium ion binding;GO:0004749//ribose phosphate diphosphokinase activity;GO:0004857//enzyme inhibitor activity;GO:0005515//protein binding	GO:0006015//5-phosphoribose 1-diphosphate biosynthetic process;GO:0006139//nucleobase-containing compound metabolic process;GO:0006164//purine nucleotide biosynthetic process;GO:0009116//nucleoside metabolic process;GO:0009165//nucleotide biosynthetic process;GO:0043086//negative regulation of catalytic activity;GO:0060348//bone development
ENSG00000107566	6693	3672	3495	3090	2767	2611	42.76	36.08	42.28	21.17	20.06	20.41	40.3733	20.5467	-0.974498	1.57568e-39	2.07126e-37	ERLIN1	ER lipid raft associated 1 [Source:HGNC Symbol;Acc:HGNC:16947]	-	-	-	-	GO:0005783//endoplasmic reticulum;GO:0005789//endoplasmic reticulum membrane;GO:0016020//membrane;GO:0016021//integral component of membrane;GO:0032991//macromolecular complex	GO:0005515//protein binding;GO:0008289//lipid binding;GO:0015485//cholesterol binding;GO:0031625//ubiquitin protein ligase binding	GO:0006629//lipid metabolic process;GO:0008202//steroid metabolic process;GO:0008203//cholesterol metabolic process;GO:0030433//ER-associated ubiquitin-dependent protein catabolic process;GO:0032933//SREBP signaling pathway;GO:0045541//negative regulation of cholesterol biosynthetic process;GO:0045717//negative regulation of fatty acid biosynthetic process;GO:0055085//transmembrane transport
ENSG00000064270	8145	5095	4305	4824	4472	4214	41.58	39.99	41.61	26.41	25.91	26.32	41.06	26.2133	-0.647433	2.93462e-39	3.82437e-37	ATP2C2	ATPase secretory pathway Ca2+ transporting 2 [Source:HGNC Symbol;Acc:HGNC:29103]	-	-	-	-	GO:0000139//Golgi membrane;GO:0009898//cytoplasmic side of plasma membrane;GO:0016020//membrane;GO:0016021//integral component of membrane;GO:0031410//cytoplasmic vesicle;GO:0048471//perinuclear region of cytoplasm	GO:0000166//nucleotide binding;GO:0005388//calcium-transporting ATPase activity;GO:0005515//protein binding;GO:0005524//ATP binding;GO:0008553//hydrogen-exporting ATPase activity, phosphorylative mechanism;GO:0015410//manganese-transporting ATPase activity;GO:0016787//hydrolase activity;GO:0046872//metal ion binding	GO:0006811//ion transport;GO:0006816//calcium ion transport;GO:0006874//cellular calcium ion homeostasis;GO:0061180//mammary gland epithelium development;GO:0070588//calcium ion transmembrane transport;GO:0071421//manganese ion transmembrane transport;GO:0072659//protein localization to plasma membrane;GO:0090280//positive regulation of calcium ion import;GO:1902600//hydrogen ion transmembrane tr…
ENSG00000006831	15449	9139	8232	8277	7548	7498	67.2	61.13	67.8	38.62	37.26	39.91	65.3767	38.5967	-0.7603	3.46857e-39	4.48157e-37	ADIPOR2	adiponectin receptor 2 [Source:HGNC Symbol;Acc:HGNC:24041]	Human Diseases;Environmental Information Processing;Organismal Systems;Organismal Systems	Endocrine and metabolic diseases;Signal transduction;Aging;Endocrine system	ko04932//Non-alcoholic fatty liver disease (NAFLD);ko04152//AMPK signaling pathway;ko04211//Longevity regulating pathway - mammal;ko04920//Adipocytokine signaling pathway	K07297;K07297;K07297;K07297	GO:0005886//plasma membrane;GO:0016020//membrane;GO:0016021//integral component of membrane;GO:0031226//intrinsic component of plasma membrane	GO:0038023//signaling receptor activity;GO:0042802//identical protein binding;GO:0046872//metal ion binding;GO:0046982//protein heterodimerization activity;GO:0055100//adiponectin binding;GO:0097003//adipokinetic hormone receptor activity	GO:0006629//lipid metabolic process;GO:0006631//fatty acid metabolic process;GO:0007507//heart development;GO:0007565//female pregnancy;GO:0007584//response to nutrient;GO:0009755//hormone-mediated signaling pathway;GO:0019395//fatty acid oxidation;GO:0030308//negative regulation of cell growth;GO:0033211//adiponectin-activated signaling pathway;GO:0042304//regulation of fatty acid biosynthetic p…
ENSG00000023171	1631	1095	940	456	543	373	10.88	11.23	11.87	3.26	4.11	3.04	11.3267	3.47	-1.70672	3.61949e-39	4.63694e-37	GRAMD1B	GRAM domain containing 1B [Source:HGNC Symbol;Acc:HGNC:29214]	-	-	-	-	GO:0005789//endoplasmic reticulum membrane;GO:0005886//plasma membrane;GO:0016020//membrane;GO:0016021//integral component of membrane	GO:0001786//phosphatidylserine binding;GO:0015485//cholesterol binding;GO:0070300//phosphatidic acid binding	GO:0030301//cholesterol transport;GO:0042632//cholesterol homeostasis;GO:0071397//cellular response to cholesterol
ENSG00000123104	403	232	177	1186	1084	912	1.18	1.04	0.98	3.71	3.59	3.25	1.06667	3.51667	1.7211	6.19345e-39	7.86777e-37	ITPR2	inositol 1,4,5-trisphosphate receptor type 2 [Source:HGNC Symbol;Acc:HGNC:6181]	Human Diseases;Environmental Information Processing;Environmental Information Processing;Human Diseases;Organismal Systems;Organismal Systems;Organismal Systems;Organismal Systems;Cellular Processes;Organismal Systems;Organismal Systems;Organismal Systems;Organismal Systems;Organismal Systems;Organismal Systems;Environmental Information Processing;Organismal Systems;Organismal Systems;Organismal …	Cancers;Signal transduction;Signal transduction;Neurodegenerative diseases;Endocrine system;Circulatory system;Nervous system;Immune system;Cell growth and death;Nervous system;Nervous system;Nervous system;Nervous system;Endocrine system;Endocrine system;Signal transduction;Sensory system;Digestive system;Endocrine system;Digestive system;Cellular community - eukaryotes;Endocrine system;Digestiv…	ko05205//Proteoglycans in cancer;ko04020//Calcium signaling pathway;ko04022//cGMP - PKG signaling pathway;ko05010//Alzheimer disease;ko04921//Oxytocin signaling pathway;ko04270//Vascular smooth muscle contraction;ko04728//Dopaminergic synapse;ko04611//Platelet activation;ko04114//Oocyte meiosis;ko04724//Glutamatergic synapse;ko04725//Cholinergic synapse;ko04726//Serotonergic synapse;ko04723//Retr…	K04959;K04959;K04959;K04959;K04959;K04959;K04959;K04959;K04959;K04959;K04959;K04959;K04959;K04959;K04959;K04959;K04959;K04959;K04959;K04959;K04959;K04959;K04959;K04959;K04959;K04959;K04959	GO:0005634//nucleus;GO:0005737//cytoplasm;GO:0005783//endoplasmic reticulum;GO:0005789//endoplasmic reticulum membrane;GO:0005886//plasma membrane;GO:0005938//cell cortex;GO:0016020//membrane;GO:0016021//integral component of membrane;GO:0016529//sarcoplasmic reticulum;GO:0030659//cytoplasmic vesicle membrane;GO:0030667//secretory granule membrane;GO:0031095//platelet dense tubular network membra…	GO:0005216//ion channel activity;GO:0005220//inositol 1,4,5-trisphosphate-sensitive calcium-release channel activity;GO:0005262//calcium channel activity;GO:0005509//calcium ion binding;GO:0015085//calcium ion transmembrane transporter activity;GO:0015278//calcium-release channel activity;GO:0035091//phosphatidylinositol binding;GO:0070679//inositol 1,4,5 trisphosphate binding;GO:0097110//scaffol…	GO:0001666//response to hypoxia;GO:0006811//ion transport;GO:0006816//calcium ion transport;GO:0007165//signal transduction;GO:0030168//platelet activation;GO:0048016//inositol phosphate-mediated signaling;GO:0050796//regulation of insulin secretion;GO:0051209//release of sequestered calcium ion into cytosol;GO:0055085//transmembrane transport;GO:0070588//calcium ion transmembrane transport;GO:00…
ENSG00000177685	1302	859	721	2630	2498	2436	20.68	20.98	21.68	44.8	45.02	47.34	21.1133	45.72	1.11467	6.31941e-39	7.96088e-37	CRACR2B	calcium release activated channel regulator 2B [Source:HGNC Symbol;Acc:HGNC:28703]	-	-	-	-	GO:0005737//cytoplasm	GO:0005509//calcium ion binding;GO:0005515//protein binding	GO:0002115//store-operated calcium entry;GO:0034613//cellular protein localization;GO:2001256//regulation of store-operated calcium entry
ENSG00000158864	9111	6638	5196	4616	4630	4082	77.57	86.9	83.75	42.15	44.74	42.52	82.74	43.1367	-0.93967	1.84397e-38	2.30375e-36	NDUFS2	NADH:ubiquinone oxidoreductase core subunit S2 [Source:HGNC Symbol;Acc:HGNC:7708]	Metabolism;Human Diseases;Human Diseases;Human Diseases;Human Diseases;Metabolism	Global and overview maps;Neurodegenerative diseases;Neurodegenerative diseases;Endocrine and metabolic diseases;Neurodegenerative diseases;Energy metabolism	ko01100//Metabolic pathways;ko05016//Huntington disease;ko05010//Alzheimer disease;ko04932//Non-alcoholic fatty liver disease (NAFLD);ko05012//Parkinson disease;ko00190//Oxidative phosphorylation	K03935;K03935;K03935;K03935;K03935;K03935	GO:0005654//nucleoplasm;GO:0005739//mitochondrion;GO:0005743//mitochondrial inner membrane;GO:0005747//mitochondrial respiratory chain complex I;GO:0005759//mitochondrial matrix;GO:0016020//membrane;GO:0070469//respiratory chain	GO:0003954//NADH dehydrogenase activity;GO:0005515//protein binding;GO:0008137//NADH dehydrogenase (ubiquinone) activity;GO:0009055//electron carrier activity;GO:0016491//oxidoreductase activity;GO:0016651//oxidoreductase activity, acting on NAD(P)H;GO:0031625//ubiquitin protein ligase binding;GO:0046872//metal ion binding;GO:0048038//quinone binding;GO:0051287//NAD binding;GO:0051536//iron-sulfu…	GO:0006120//mitochondrial electron transport, NADH to ubiquinone;GO:0006979//response to oxidative stress;GO:0032981//mitochondrial respiratory chain complex I assembly;GO:0042775//mitochondrial ATP synthesis coupled electron transport;GO:0055114//oxidation-reduction process
ENSG00000137193	1883	1216	979	819	650	661	12.42	12.33	12.23	5.79	4.87	5.33	12.3267	5.33	-1.20958	2.275e-38	2.81894e-36	PIM1	Pim-1 proto-oncogene, serine/threonine kinase [Source:HGNC Symbol;Acc:HGNC:8986]	Environmental Information Processing;Human Diseases;Human Diseases;Human Diseases	Signal transduction;Cancers;Endocrine and metabolic diseases;Cancers	ko04630//Jak-STAT signaling pathway;ko05206//MicroRNAs in cancer;ko04933//AGE-RAGE signaling pathway in diabetic complications;ko05221//Acute myeloid leukemia	K04702;K04702;K04702;K04702	GO:0005634//nucleus;GO:0005654//nucleoplasm;GO:0005730//nucleolus;GO:0005737//cytoplasm;GO:0005829//cytosol;GO:0005886//plasma membrane;GO:0016020//membrane	GO:0000166//nucleotide binding;GO:0004672//protein kinase activity;GO:0004674//protein serine/threonine kinase activity;GO:0005515//protein binding;GO:0005524//ATP binding;GO:0008134//transcription factor binding;GO:0016301//kinase activity;GO:0016740//transferase activity;GO:0030145//manganese ion binding;GO:0043024//ribosomal small subunit binding;GO:0046872//metal ion binding	GO:0006468//protein phosphorylation;GO:0006915//apoptotic process;GO:0007049//cell cycle;GO:0007275//multicellular organism development;GO:0008283//cell proliferation;GO:0016310//phosphorylation;GO:0019221//cytokine-mediated signaling pathway;GO:0030212//hyaluronan metabolic process;GO:0043066//negative regulation of apoptotic process;GO:0043433//negative regulation of sequence-specific DNA bindi…
ENSG00000186226	49	24	20	352	346	319	1.27	0.96	0.98	9.79	10.18	10.12	1.07	10.03	3.22864	3.24735e-38	3.99107e-36	LCE1E	late cornified envelope 1E [Source:HGNC Symbol;Acc:HGNC:29466]	-	-	-	-	GO:0001533//cornified envelope;GO:0005737//cytoplasm	GO:0005198//structural molecule activity	GO:0008544//epidermis development;GO:0018149//peptide cross-linking;GO:0030216//keratinocyte differentiation;GO:0031424//keratinization
ENSG00000144043	12515	8239	6358	6940	6524	6308	63.57	64.35	61.15	37.81	37.61	39.21	63.0233	38.21	-0.721936	3.33436e-38	4.06496e-36	TEX261	testis expressed 261 [Source:HGNC Symbol;Acc:HGNC:30712]	-	-	-	-	GO:0016020//membrane;GO:0016021//integral component of membrane;GO:0030134//ER to Golgi transport vesicle;GO:0030173//integral component of Golgi membrane;GO:0030176//integral component of endoplasmic reticulum membrane	GO:0097020//COPII adaptor activity	GO:0006888//ER to Golgi vesicle-mediated transport
ENSG00000129654	2433	1587	1255	4469	4204	3653	16.1	16.15	15.73	31.72	31.58	29.58	15.9933	30.96	0.952935	6.12469e-38	7.40696e-36	FOXJ1	forkhead box J1 [Source:HGNC Symbol;Acc:HGNC:3816]	-	-	-	-	GO:0005634//nucleus	GO:0000976//transcription regulatory region sequence-specific DNA binding;GO:0000978//RNA polymerase II core promoter proximal region sequence-specific DNA binding;GO:0000981//RNA polymerase II transcription factor activity, sequence-specific DNA binding;GO:0001228//transcriptional activator activity, RNA polymerase II transcription regulatory region sequence-specific binding;GO:0003677//DNA bind…	GO:0000122//negative regulation of transcription from RNA polymerase II promoter;GO:0002508//central tolerance induction;GO:0002635//negative regulation of germinal center formation;GO:0002897//positive regulation of central B cell tolerance induction;GO:0002924//negative regulation of humoral immune response mediated by circulating immunoglobulin;GO:0006355//regulation of transcription, DNA-temp…
ENSG00000131724	7593	4186	3775	13035	11668	11215	51.72	43.85	48.68	95.23	90.2	93.47	48.0833	92.9667	0.951177	7.77149e-38	9.32394e-36	IL13RA1	interleukin 13 receptor subunit alpha 1 [Source:HGNC Symbol;Acc:HGNC:5974]	Environmental Information Processing;Environmental Information Processing	Signaling molecules and interaction;Signal transduction	ko04060//Cytokine-cytokine receptor interaction;ko04630//Jak-STAT signaling pathway	K05076;K05076	GO:0005886//plasma membrane;GO:0005898//interleukin-13 receptor complex;GO:0009897//external side of plasma membrane;GO:0016020//membrane;GO:0016021//integral component of membrane;GO:0043235//receptor complex	GO:0004896//cytokine receptor activity;GO:0005515//protein binding;GO:0016515//interleukin-13 receptor activity;GO:0019955//cytokine binding	GO:0007166//cell surface receptor signaling pathway;GO:0019221//cytokine-mediated signaling pathway;GO:0035772//interleukin-13-mediated signaling pathway
ENSG00000108561	37120	23213	19475	23152	22125	20631	826.23	794.53	820.72	552.71	558.92	561.9	813.827	557.843	-0.544862	9.22702e-38	1.09831e-35	C1QBP	complement C1q binding protein [Source:HGNC Symbol;Acc:HGNC:1243]	Human Diseases	Infectious diseases	ko05168//Herpes simplex infection	K15414	GO:0005576//extracellular region;GO:0005615//extracellular space;GO:0005634//nucleus;GO:0005730//nucleolus;GO:0005737//cytoplasm;GO:0005739//mitochondrion;GO:0005759//mitochondrial matrix;GO:0005829//cytosol;GO:0005886//plasma membrane;GO:0009986//cell surface;GO:0016020//membrane	GO:0001849//complement component C1q binding;GO:0003714//transcription corepressor activity;GO:0003729//mRNA binding;GO:0005080//protein kinase C binding;GO:0005515//protein binding;GO:0005540//hyaluronic acid binding;GO:0008134//transcription factor binding;GO:0008494//translation activator activity;GO:0030984//kininogen binding;GO:0031690//adrenergic receptor binding;GO:0097177//mitochondrial r…	GO:0000122//negative regulation of transcription from RNA polymerase II promoter;GO:0002250//adaptive immune response;GO:0002376//immune system process;GO:0006397//mRNA processing;GO:0006915//apoptotic process;GO:0006955//immune response;GO:0006958//complement activation, classical pathway;GO:0007597//blood coagulation, intrinsic pathway;GO:0008380//RNA splicing;GO:0014065//phosphatidylinositol 3…
ENSG00000090339	6970	4679	3742	3975	3832	3426	71.26	73.56	72.43	43.59	44.46	42.86	72.4167	43.6367	-0.730781	2.13662e-37	2.52338e-35	ICAM1	intercellular adhesion molecule 1 [Source:HGNC Symbol;Acc:HGNC:5344]	Human Diseases;Human Diseases;Human Diseases;Environmental Information Processing;Organismal Systems;Organismal Systems;Environmental Information Processing;Human Diseases;Environmental Information Processing;Human Diseases;Human Diseases;Human Diseases;Human Diseases;Human Diseases	Infectious diseases;Infectious diseases;Infectious diseases;Signaling molecules and interaction;Immune system;Immune system;Signal transduction;Endocrine and metabolic diseases;Signal transduction;Immune diseases;Cardiovascular diseases;Infectious diseases;Infectious diseases;Infectious diseases	ko05166//HTLV-I infection;ko05169//Epstein-Barr virus infection;ko05164//Influenza A;ko04514//Cell adhesion molecules (CAMs);ko04650//Natural killer cell mediated cytotoxicity;ko04670//Leukocyte transendothelial migration;ko04668//TNF signaling pathway;ko04933//AGE-RAGE signaling pathway in diabetic complications;ko04064//NF-kappa B signaling pathway;ko05323//Rheumatoid arthritis;ko05416//Viral m…	K06490;K06490;K06490;K06490;K06490;K06490;K06490;K06490;K06490;K06490;K06490;K06490;K06490;K06490	GO:0001772//immunological synapse;GO:0005615//extracellular space;GO:0005886//plasma membrane;GO:0005887//integral component of plasma membrane;GO:0005925//focal adhesion;GO:0009897//external side of plasma membrane;GO:0009986//cell surface;GO:0016020//membrane;GO:0016021//integral component of membrane;GO:0045121//membrane raft;GO:0070062//extracellular exosome	GO:0001618//virus receptor activity;GO:0004888//transmembrane signaling receptor activity;GO:0005178//integrin binding;GO:0005515//protein binding;GO:0038023//signaling receptor activity;GO:0044877//macromolecular complex binding	GO:0001541//ovarian follicle development;GO:0001666//response to hypoxia;GO:0001910//regulation of leukocyte mediated cytotoxicity;GO:0001975//response to amphetamine;GO:0002291//T cell activation via T cell receptor contact with antigen bound to MHC molecule on antigen presenting cell;GO:0002438//acute inflammatory response to antigenic stimulus;GO:0002457//T cell antigen processing and presenta…
ENSG00000100097	1067	822	661	2782	2865	2617	33.3	39.45	39.06	93.13	101.49	99.95	37.27	98.19	1.39756	2.79482e-37	3.27514e-35	LGALS1	galectin 1 [Source:HGNC Symbol;Acc:HGNC:6561]	-	-	-	-	GO:0005576//extracellular region;GO:0005615//extracellular space;GO:0005622//intracellular;GO:0005634//nucleus;GO:0005737//cytoplasm;GO:0005788//endoplasmic reticulum lumen;GO:0005829//cytosol;GO:0009986//cell surface;GO:0070062//extracellular exosome	GO:0003723//RNA binding;GO:0005515//protein binding;GO:0030246//carbohydrate binding;GO:0030395//lactose binding;GO:0042803//protein homodimerization activity;GO:0043236//laminin binding	GO:0002317//plasma cell differentiation;GO:0006915//apoptotic process;GO:0010812//negative regulation of cell-substrate adhesion;GO:0010977//negative regulation of neuron projection development;GO:0031295//T cell costimulation;GO:0034120//positive regulation of erythrocyte aggregation;GO:0035900//response to isolation stress;GO:0042493//response to drug;GO:0042981//regulation of apoptotic process…
ENSG00000173530	2411	1412	1269	1063	1020	964	11.91	10.73	11.87	5.63	5.72	5.83	11.5033	5.72667	-1.00628	6.47032e-37	7.52398e-35	TNFRSF10D	TNF receptor superfamily member 10d [Source:HGNC Symbol;Acc:HGNC:11907]	Environmental Information Processing;Human Diseases;Human Diseases;Organismal Systems;Cellular Processes	Signaling molecules and interaction;Infectious diseases;Infectious diseases;Immune system;Cell growth and death	ko04060//Cytokine-cytokine receptor interaction;ko05164//Influenza A;ko05162//Measles;ko04650//Natural killer cell mediated cytotoxicity;ko04210//Apoptosis	K04722;K04722;K04722;K04722;K04722	GO:0005886//plasma membrane;GO:0009986//cell surface;GO:0016020//membrane;GO:0016021//integral component of membrane	GO:0004888//transmembrane signaling receptor activity;GO:0045569//TRAIL binding	GO:0006915//apoptotic process;GO:0007165//signal transduction;GO:0007166//cell surface receptor signaling pathway;GO:0042981//regulation of apoptotic process;GO:0043066//negative regulation of apoptotic process;GO:0050900//leukocyte migration
ENSG00000006327	25808	16524	14043	16536	15545	14423	584.91	575.88	602.59	401.96	399.85	399.98	587.793	400.597	-0.553159	8.9336e-37	1.03091e-34	TNFRSF12A	TNF receptor superfamily member 12A [Source:HGNC Symbol;Acc:HGNC:18152]	Environmental Information Processing	Signaling molecules and interaction	ko04060//Cytokine-cytokine receptor interaction	K05149	GO:0001726//ruffle;GO:0005886//plasma membrane;GO:0009986//cell surface;GO:0016020//membrane;GO:0016021//integral component of membrane	GO:0005515//protein binding	GO:0001525//angiogenesis;GO:0006915//apoptotic process;GO:0006931//substrate-dependent cell migration, cell attachment to substrate;GO:0007155//cell adhesion;GO:0007275//multicellular organism development;GO:0030154//cell differentiation;GO:0033209//tumor necrosis factor-mediated signaling pathway;GO:0043065//positive regulation of apoptotic process;GO:0045765//regulation of angiogenesis;GO:00457…
ENSG00000131771	4811	3341	2792	2097	1586	1867	61.93	66.13	68.05	28.95	23.17	29.41	65.37	27.1767	-1.26626	1.39656e-36	1.59938e-34	PPP1R1B	protein phosphatase 1 regulatory inhibitor subunit 1B [Source:HGNC Symbol;Acc:HGNC:9287]	Environmental Information Processing;Human Diseases;Organismal Systems;Human Diseases;Human Diseases	Signal transduction;Substance dependence;Nervous system;Substance dependence;Substance dependence	ko04024//cAMP signaling pathway;ko05034//Alcoholism;ko04728//Dopaminergic synapse;ko05031//Amphetamine addiction;ko05030//Cocaine addiction	K15494;K15494;K15494;K15494;K15494	GO:0005634//nucleus;GO:0005737//cytoplasm;GO:0005829//cytosol;GO:0043025//neuronal cell body;GO:0044326//dendritic spine neck;GO:0044327//dendritic spine head	GO:0004860//protein kinase inhibitor activity;GO:0004862//cAMP-dependent protein kinase inhibitor activity;GO:0004864//protein phosphatase inhibitor activity;GO:0005515//protein binding;GO:0019888//protein phosphatase regulator activity;GO:0031748//D1 dopamine receptor binding;GO:0031749//D2 dopamine receptor binding;GO:0031750//D3 dopamine receptor binding;GO:0031751//D4 dopamine receptor bindin…	GO:0001975//response to amphetamine;GO:0006351//transcription, DNA-templated;GO:0006469//negative regulation of protein kinase activity;GO:0007165//signal transduction;GO:0007613//memory;GO:0007621//negative regulation of female receptivity;GO:0007626//locomotory behavior;GO:0008542//visual learning;GO:0032515//negative regulation of phosphoprotein phosphatase activity;GO:0035094//response to nic…
ENSG00000124920	7847	5418	4155	3055	3266	3273	29.98	31.83	30.06	12.52	14.16	15.3	30.6233	13.9933	-1.12989	1.44654e-36	1.64416e-34	MYRF	myelin regulatory factor [Source:HGNC Symbol;Acc:HGNC:1181]	-	-	-	-	GO:0005634//nucleus;GO:0005654//nucleoplasm;GO:0005737//cytoplasm;GO:0005783//endoplasmic reticulum;GO:0005789//endoplasmic reticulum membrane;GO:0005794//Golgi apparatus;GO:0005829//cytosol;GO:0016020//membrane;GO:0016021//integral component of membrane	GO:0000981//RNA polymerase II transcription factor activity, sequence-specific DNA binding;GO:0003677//DNA binding;GO:0003700//transcription factor activity, sequence-specific DNA binding;GO:0008233//peptidase activity;GO:0016787//hydrolase activity;GO:0043565//sequence-specific DNA binding	GO:0006355//regulation of transcription, DNA-templated;GO:0006357//regulation of transcription from RNA polymerase II promoter;GO:0006508//proteolysis;GO:0014003//oligodendrocyte development;GO:0022010//central nervous system myelination;GO:0030154//cell differentiation;GO:0031643//positive regulation of myelination;GO:0032286//central nervous system myelin maintenance;GO:0045893//positive regula…
ENSG00000112977	17699	11740	9497	27407	26623	24741	182.67	186.32	185.58	303.38	311.85	312.45	184.857	309.227	0.742258	3.54243e-36	3.99634e-34	DAP	death associated protein [Source:HGNC Symbol;Acc:HGNC:2672]	-	-	-	-	-	GO:0070513//death domain binding	GO:0006914//autophagy;GO:0006915//apoptotic process;GO:0006919//activation of cysteine-type endopeptidase activity involved in apoptotic process;GO:0010507//negative regulation of autophagy;GO:0032088//negative regulation of NF-kappaB transcription factor activity;GO:0034198//cellular response to amino acid starvation;GO:0045892//negative regulation of transcription, DNA-templated;GO:0097190//apo…
ENSG00000107829	1797	1184	994	3529	3702	3106	12.65	12.82	13.25	26.64	29.58	26.75	12.9067	27.6567	1.09951	6.29548e-36	7.00571e-34	FBXW4	F-box and WD repeat domain containing 4 [Source:HGNC Symbol;Acc:HGNC:10847]	-	-	-	-	GO:0000151//ubiquitin ligase complex;GO:0005829//cytosol;GO:0019005//SCF ubiquitin ligase complex	GO:0003674//molecular_function;GO:0004842//ubiquitin-protein transferase activity;GO:0005515//protein binding	GO:0000209//protein polyubiquitination;GO:0002053//positive regulation of mesenchymal cell proliferation;GO:0006511//ubiquitin-dependent protein catabolic process;GO:0007275//multicellular organism development;GO:0016055//Wnt signaling pathway;GO:0030326//embryonic limb morphogenesis;GO:0031146//SCF-dependent proteasomal ubiquitin-dependent protein catabolic process;GO:0042733//embryonic digit mo…
ENSG00000105355	7165	4622	3645	4128	3702	3606	92.01	91.27	88.62	56.85	53.95	56.66	90.6333	55.82	-0.69926	6.30268e-36	7.00571e-34	PLIN3	perilipin 3 [Source:HGNC Symbol;Acc:HGNC:16893]	-	-	-	-	GO:0005737//cytoplasm;GO:0005768//endosome;GO:0005794//Golgi apparatus;GO:0005811//lipid particle;GO:0005829//cytosol;GO:0010008//endosome membrane;GO:0016020//membrane;GO:0030133//transport vesicle	GO:0005515//protein binding;GO:0045296//cadherin binding	GO:0016192//vesicle-mediated transport
ENSG00000125730	476	305	271	95	83	95	5.59	5.51	6.03	1.2	1.11	1.37	5.71	1.22667	-2.21875	9.14837e-36	1.00946e-33	C3	complement C3 [Source:HGNC Symbol;Acc:HGNC:1318]	Human Diseases;Human Diseases;Human Diseases;Cellular Processes;Human Diseases;Human Diseases;Human Diseases;Human Diseases;Organismal Systems;Human Diseases;Human Diseases	Cancers;Infectious diseases;Infectious diseases;Transport and catabolism;Immune diseases;Infectious diseases;Infectious diseases;Infectious diseases;Immune system;Infectious diseases;Infectious diseases	ko05203//Viral carcinogenesis;ko05168//Herpes simplex infection;ko05152//Tuberculosis;ko04145//Phagosome;ko05322//Systemic lupus erythematosus;ko05142//Chagas disease (American trypanosomiasis);ko05133//Pertussis;ko05140//Leishmaniasis;ko04610//Complement and coagulation cascades;ko05134//Legionellosis;ko05150//Staphylococcus aureus infection	K03990;K03990;K03990;K03990;K03990;K03990;K03990;K03990;K03990;K03990;K03990	GO:0005576//extracellular region;GO:0005615//extracellular space;GO:0005788//endoplasmic reticulum lumen;GO:0005886//plasma membrane;GO:0032991//macromolecular complex;GO:0034774//secretory granule lumen;GO:0035578//azurophil granule lumen;GO:0070062//extracellular exosome;GO:0072562//blood microparticle	GO:0004252//serine-type endopeptidase activity;GO:0004866//endopeptidase inhibitor activity;GO:0005102//receptor binding;GO:0005515//protein binding;GO:0031715//C5L2 anaphylatoxin chemotactic receptor binding	GO:0001798//positive regulation of type IIa hypersensitivity;GO:0001934//positive regulation of protein phosphorylation;GO:0001970//positive regulation of activation of membrane attack complex;GO:0002376//immune system process;GO:0006508//proteolysis;GO:0006629//lipid metabolic process;GO:0006631//fatty acid metabolic process;GO:0006954//inflammatory response;GO:0006955//immune response;GO:000695…
ENSG00000132561	454	216	188	1234	1126	1114	4.08	2.99	3.2	11.9	11.49	12.26	3.42333	11.8833	1.79547	1.13533e-35	1.24368e-33	MATN2	matrilin 2 [Source:HGNC Symbol;Acc:HGNC:6908]	-	-	-	-	GO:0005576//extracellular region;GO:0005604//basement membrane;GO:0005615//extracellular space;GO:0031012//extracellular matrix	GO:0005201//extracellular matrix structural constituent;GO:0005509//calcium ion binding;GO:0005515//protein binding	GO:0001764//neuron migration;GO:0003429//growth plate cartilage chondrocyte morphogenesis;GO:0007411//axon guidance;GO:0008150//biological_process;GO:0008347//glial cell migration;GO:0031104//dendrite regeneration;GO:0031175//neuron projection development;GO:0048678//response to axon injury
ENSG00000214290	695	308	320	1823	1705	1646	10.58	7.21	9.22	29.77	29.46	30.66	9.00333	29.9633	1.73467	1.5212e-35	1.65439e-33	COLCA2	colorectal cancer associated 2 [Source:HGNC Symbol;Acc:HGNC:26978]	-	-	-	-	GO:0005737//cytoplasm	-	-
ENSG00000137731	592	378	281	1377	1290	1307	17.86	17.53	16.05	44.54	44.16	48.24	17.1467	45.6467	1.41258	2.52559e-35	2.7271e-33	FXYD2	FXYD domain containing ion transport regulator 2 [Source:HGNC Symbol;Acc:HGNC:4026]	Environmental Information Processing;Environmental Information Processing;Organismal Systems;Organismal Systems;Organismal Systems;Organismal Systems;Organismal Systems;Organismal Systems;Organismal Systems;Organismal Systems;Organismal Systems;Organismal Systems;Organismal Systems;Organismal Systems;Organismal Systems;Organismal Systems	Signal transduction;Signal transduction;Circulatory system;Endocrine system;Digestive system;Digestive system;Digestive system;Endocrine system;Circulatory system;Endocrine system;Digestive system;Digestive system;Excretory system;Digestive system;Excretory system;Excretory system	ko04024//cAMP signaling pathway;ko04022//cGMP - PKG signaling pathway;ko04261//Adrenergic signaling in cardiomyocytes;ko04919//Thyroid hormone signaling pathway;ko04972//Pancreatic secretion;ko04974//Protein digestion and absorption;ko04970//Salivary secretion;ko04911//Insulin secretion;ko04260//Cardiac muscle contraction;ko04918//Thyroid hormone synthesis;ko04976//Bile secretion;ko04978//Mineral…	K01538;K01538;K01538;K01538;K01538;K01538;K01538;K01538;K01538;K01538;K01538;K01538;K01538;K01538;K01538;K01538	GO:0005886//plasma membrane;GO:0005890//sodium:potassium-exchanging ATPase complex;GO:0016020//membrane;GO:0016021//integral component of membrane;GO:0070062//extracellular exosome	GO:0005215//transporter activity;GO:0005391//sodium:potassium-exchanging ATPase activity;GO:0017080//sodium channel regulator activity	GO:0006811//ion transport;GO:0006813//potassium ion transport;GO:0006814//sodium ion transport;GO:0010248//establishment or maintenance of transmembrane electrochemical gradient;GO:0036376//sodium ion export from cell;GO:0043269//regulation of ion transport;GO:0090662//ATP hydrolysis coupled transmembrane transport;GO:1990573//potassium ion import across plasma membrane;GO:2000649//regulation of …
ENSG00000176046	826	476	401	1702	1755	1666	4.78	4.24	4.39	10.56	11.53	11.8	4.47	11.2967	1.33755	3.06769e-35	3.28895e-33	NUPR1	nuclear protein 1, transcriptional regulator [Source:HGNC Symbol;Acc:HGNC:29990]	Human Diseases	Cancers	ko05202//Transcriptional misregulation in cancers	K15626	GO:0005634//nucleus;GO:0005829//cytosol;GO:0032993//protein-DNA complex	GO:0003677//DNA binding;GO:0003682//chromatin binding;GO:0005515//protein binding	GO:0002526//acute inflammatory response;GO:0006473//protein acetylation;GO:0008283//cell proliferation;GO:0008285//negative regulation of cell proliferation;GO:0008584//male gonad development;GO:0009636//response to toxic substance;GO:0031401//positive regulation of protein modification process;GO:0035914//skeletal muscle cell differentiation;GO:0042771//intrinsic apoptotic signaling pathway in r…
ENSG00000101049	2764	2037	1737	1214	1237	1024	30.87	34.98	36.73	14.54	15.68	13.99	34.1933	14.7367	-1.2143	3.27909e-35	3.49084e-33	SGK2	SGK2, serine/threonine kinase 2 [Source:HGNC Symbol;Acc:HGNC:13900]	Environmental Information Processing;Environmental Information Processing	Signal transduction;Signal transduction	ko04151//PI3K-Akt signaling pathway;ko04068//FoxO signaling pathway	K13303;K13303	GO:0005575//cellular_component;GO:0005634//nucleus;GO:0005654//nucleoplasm;GO:0005737//cytoplasm;GO:0005829//cytosol	GO:0000166//nucleotide binding;GO:0004672//protein kinase activity;GO:0004674//protein serine/threonine kinase activity;GO:0005524//ATP binding;GO:0015459//potassium channel regulator activity;GO:0016301//kinase activity;GO:0016740//transferase activity;GO:0017080//sodium channel regulator activity	GO:0001558//regulation of cell growth;GO:0006468//protein phosphorylation;GO:0006979//response to oxidative stress;GO:0016310//phosphorylation;GO:0018105//peptidyl-serine phosphorylation;GO:0032411//positive regulation of transporter activity;GO:0034220//ion transmembrane transport;GO:0035556//intracellular signal transduction;GO:0042127//regulation of cell proliferation
ENSG00000097007	6385	4271	3424	10266	9686	9114	33.08	34.02	33.58	57.04	56.95	57.77	33.56	57.2533	0.770617	3.65347e-35	3.8622e-33	ABL1	ABL proto-oncogene 1, non-receptor tyrosine kinase [Source:HGNC Symbol;Acc:HGNC:76]	Human Diseases;Environmental Information Processing;Human Diseases;Organismal Systems;Cellular Processes;Organismal Systems;Environmental Information Processing;Human Diseases;Human Diseases;Human Diseases;Human Diseases	Cancers;Signal transduction;Cancers;Development;Cell growth and death;Nervous system;Signal transduction;Cancers;Infectious diseases;Cardiovascular diseases;Infectious diseases	ko05200//Pathways in cancer;ko04014//Ras signaling pathway;ko05206//MicroRNAs in cancer;ko04360//Axon guidance;ko04110//Cell cycle;ko04722//Neurotrophin signaling pathway;ko04012//ErbB signaling pathway;ko05220//Chronic myeloid leukemia;ko05131//Shigellosis;ko05416//Viral myocarditis;ko05130//Pathogenic Escherichia coli infection	K06619;K06619;K06619;K06619;K06619;K06619;K06619;K06619;K06619;K06619;K06619	GO:0005634//nucleus;GO:0005654//nucleoplasm;GO:0005730//nucleolus;GO:0005737//cytoplasm;GO:0005739//mitochondrion;GO:0005829//cytosol;GO:0005856//cytoskeleton;GO:0015629//actin cytoskeleton;GO:0016020//membrane;GO:0016604//nuclear body;GO:0030425//dendrite;GO:0031252//cell leading edge;GO:0031965//nuclear membrane;GO:0032991//macromolecular complex;GO:0043025//neuronal cell body;GO:0048471//perin…	GO:0000166//nucleotide binding;GO:0000287//magnesium ion binding;GO:0000400//four-way junction DNA binding;GO:0000405//bubble DNA binding;GO:0001784//phosphotyrosine binding;GO:0003677//DNA binding;GO:0003713//transcription coactivator activity;GO:0003785//actin monomer binding;GO:0004515//nicotinate-nucleotide adenylyltransferase activity;GO:0004672//protein kinase activity;GO:0004713//protein t…	GO:0000278//mitotic cell cycle;GO:0001843//neural tube closure;GO:0001922//B-1 B cell homeostasis;GO:0001934//positive regulation of protein phosphorylation;GO:0002322//B cell proliferation involved in immune response;GO:0002333//transitional one stage B cell differentiation;GO:0006281//DNA repair;GO:0006298//mismatch repair;GO:0006355//regulation of transcription, DNA-templated;GO:0006464//cellu…
ENSG00000182809	2861	2157	1739	6436	6108	5444	41.32	47.9	47.55	99.69	100.12	96.2	45.59	98.67	1.11389	5.76305e-35	6.05001e-33	CRIP2	cysteine rich protein 2 [Source:HGNC Symbol;Acc:HGNC:2361]	-	-	-	-	GO:0005938//cell cortex	GO:0005515//protein binding;GO:0008270//zinc ion binding;GO:0046872//metal ion binding	GO:0008284//positive regulation of cell proliferation;GO:0030097//hemopoiesis
ENSG00000075223	3463	1937	1759	1551	1278	1128	15.95	13.72	15.34	7.66	6.68	6.36	15.0033	6.9	-1.12061	1.55381e-34	1.61993e-32	SEMA3C	semaphorin 3C [Source:HGNC Symbol;Acc:HGNC:10725]	Organismal Systems	Development	ko04360//Axon guidance	K06840	GO:0005576//extracellular region;GO:0005615//extracellular space;GO:0005887//integral component of plasma membrane;GO:0070062//extracellular exosome	GO:0030215//semaphorin receptor binding;GO:0038191//neuropilin binding;GO:0045499//chemorepellent activity	GO:0001755//neural crest cell migration;GO:0001756//somitogenesis;GO:0001974//blood vessel remodeling;GO:0003148//outflow tract septum morphogenesis;GO:0003151//outflow tract morphogenesis;GO:0003215//cardiac right ventricle morphogenesis;GO:0003350//pulmonary myocardium development;GO:0006955//immune response;GO:0007275//multicellular organism development;GO:0007399//nervous system development;G…
ENSG00000129451	732	436	377	221	200	191	6.26	5.73	6.11	2.03	1.94	2	6.03333	1.99	-1.60019	1.66057e-34	1.71938e-32	KLK10	kallikrein related peptidase 10 [Source:HGNC Symbol;Acc:HGNC:6358]	-	-	-	-	GO:0005576//extracellular region;GO:0030141//secretory granule	GO:0004252//serine-type endopeptidase activity;GO:0008233//peptidase activity;GO:0008236//serine-type peptidase activity;GO:0016787//hydrolase activity	GO:0006508//proteolysis;GO:0007049//cell cycle
ENSG00000166949	16980	11431	8346	9019	8765	8029	230.53	238.64	214.53	131.33	135.05	133.38	227.9	133.253	-0.774229	1.67813e-34	1.72574e-32	SMAD3	SMAD family member 3 [Source:HGNC Symbol;Acc:HGNC:6769]	Human Diseases;Cellular Processes;Human Diseases;Environmental Information Processing;Human Diseases;Environmental Information Processing;Cellular Processes;Environmental Information Processing;Cellular Processes;Human Diseases;Human Diseases;Environmental Information Processing;Cellular Processes;Human Diseases;Human Diseases;Human Diseases;Human Diseases	Cancers;Transport and catabolism;Infectious diseases;Signal transduction;Infectious diseases;Signal transduction;Cellular community - eukaryotes;Signal transduction;Cell growth and death;Infectious diseases;Endocrine and metabolic diseases;Signal transduction;Cellular community - eukaryotes;Cancers;Cancers;Immune diseases;Cancers	ko05200//Pathways in cancer;ko04144//Endocytosis;ko05166//HTLV-I infection;ko04390//Hippo signaling pathway;ko05161//Hepatitis B;ko04310//Wnt signaling pathway;ko04550//Signaling pathways regulating pluripotency of stem cells;ko04068//FoxO signaling pathway;ko04110//Cell cycle;ko05142//Chagas disease (American trypanosomiasis);ko04933//AGE-RAGE signaling pathway in diabetic complications;ko04350/…	K04500;K04500;K04500;K04500;K04500;K04500;K04500;K04500;K04500;K04500;K04500;K04500;K04500;K04500;K04500;K04500;K04500	GO:0000790//nuclear chromatin;GO:0005634//nucleus;GO:0005637//nuclear inner membrane;GO:0005654//nucleoplasm;GO:0005667//transcription factor complex;GO:0005737//cytoplasm;GO:0005829//cytosol;GO:0005886//plasma membrane;GO:0032991//macromolecular complex;GO:0043235//receptor complex;GO:0071141//SMAD protein complex;GO:0071144//SMAD2-SMAD3 protein complex	GO:0000977//RNA polymerase II regulatory region sequence-specific DNA binding;GO:0000978//RNA polymerase II core promoter proximal region sequence-specific DNA binding;GO:0000981//RNA polymerase II transcription factor activity, sequence-specific DNA binding;GO:0000987//core promoter proximal region sequence-specific DNA binding;GO:0001102//RNA polymerase II activating transcription factor bindin…	GO:0000122//negative regulation of transcription from RNA polymerase II promoter;GO:0001501//skeletal system development;GO:0001649//osteoblast differentiation;GO:0001657//ureteric bud development;GO:0001666//response to hypoxia;GO:0001701//in utero embryonic development;GO:0001707//mesoderm formation;GO:0001756//somitogenesis;GO:0001889//liver development;GO:0001947//heart looping;GO:0002076//os…
ENSG00000183091	118	48	35	550	575	517	0.14	0.09	0.08	0.71	0.79	0.76	0.103333	0.753333	2.86598	3.21642e-34	3.28532e-32	NEB	nebulin [Source:HGNC Symbol;Acc:HGNC:7720]	-	-	-	-	GO:0005737//cytoplasm;GO:0005829//cytosol;GO:0005856//cytoskeleton;GO:0015629//actin cytoskeleton;GO:0030016//myofibril;GO:0030017//sarcomere;GO:0030018//Z disc;GO:0043292//contractile fiber;GO:0070062//extracellular exosome	GO:0003779//actin binding;GO:0005515//protein binding;GO:0008307//structural constituent of muscle;GO:0051015//actin filament binding	GO:0007517//muscle organ development;GO:0007525//somatic muscle development;GO:0030049//muscle filament sliding;GO:0030832//regulation of actin filament length;GO:0048747//muscle fiber development;GO:0071691//cardiac muscle thin filament assembly
ENSG00000165757	7369	4417	3593	4108	3794	3383	13.9	12.81	12.83	8.31	8.12	7.81	13.18	8.08	-0.705923	5.70162e-34	5.78466e-32	JCAD	junctional cadherin 5 associated [Source:HGNC Symbol;Acc:HGNC:29283]	-	-	-	-	GO:0005911//cell-cell junction;GO:0005912//adherens junction;GO:0030054//cell junction;GO:0032587//ruffle membrane;GO:0048471//perinuclear region of cytoplasm	-	GO:0007155//cell adhesion;GO:0043410//positive regulation of MAPK cascade;GO:0090050//positive regulation of cell migration involved in sprouting angiogenesis;GO:1900748//positive regulation of vascular endothelial growth factor signaling pathway;GO:1903589//positive regulation of blood vessel endothelial cell proliferation involved in sprouting angiogenesis;GO:1903672//positive regulation of spr…
ENSG00000141232	4755	2933	2481	2701	2566	2295	44.97	42.66	44.43	27.4	27.54	26.56	44.02	27.1667	-0.696322	5.97683e-34	6.02344e-32	TOB1	transducer of ERBB2, 1 [Source:HGNC Symbol;Acc:HGNC:11979]	Genetic Information Processing	Folding, sorting and degradation	ko03018//RNA degradation	K14443	GO:0005634//nucleus;GO:0005737//cytoplasm;GO:0030014//CCR4-NOT complex	GO:0003714//transcription corepressor activity;GO:0005070//SH3/SH2 adaptor activity;GO:0005515//protein binding;GO:0030971//receptor tyrosine kinase binding;GO:0046332//SMAD binding	GO:0008285//negative regulation of cell proliferation;GO:0009967//positive regulation of signal transduction;GO:0010468//regulation of gene expression;GO:0017148//negative regulation of translation;GO:0030514//negative regulation of BMP signaling pathway;GO:0045668//negative regulation of osteoblast differentiation;GO:0060212//negative regulation of nuclear-transcribed mRNA poly(A) tail shortenin…
ENSG00000159322	8188	5477	4522	4004	4311	3522	110.07	113.21	115.09	57.73	65.77	57.93	112.79	60.4767	-0.899189	8.6537e-34	8.66345e-32	ADPGK	ADP dependent glucokinase [Source:HGNC Symbol;Acc:HGNC:25250]	Metabolism;Metabolism;Metabolism;Metabolism;Metabolism	Global and overview maps;Global and overview maps;Global and overview maps;Global and overview maps;Carbohydrate metabolism	ko01100//Metabolic pathways;ko01110//Biosynthesis of secondary metabolites;ko01130//Biosynthesis of antibiotics;ko01200//Carbon metabolism;ko00010//Glycolysis / Gluconeogenesis	K08074;K08074;K08074;K08074;K08074	GO:0005576//extracellular region;GO:0005783//endoplasmic reticulum;GO:0005789//endoplasmic reticulum membrane;GO:0016020//membrane;GO:0016021//integral component of membrane	GO:0016301//kinase activity;GO:0016740//transferase activity;GO:0016773//phosphotransferase activity, alcohol group as acceptor;GO:0043843//ADP-specific glucokinase activity;GO:0046872//metal ion binding	GO:0005975//carbohydrate metabolic process;GO:0006006//glucose metabolic process;GO:0006096//glycolytic process;GO:0016310//phosphorylation;GO:0061621//canonical glycolysis
ENSG00000198734	10572	6194	5200	6004	5557	5158	26.28	23.68	24.47	16.01	15.68	15.69	24.81	15.7933	-0.651606	9.34088e-34	9.28987e-32	F5	coagulation factor V [Source:HGNC Symbol;Acc:HGNC:3542]	Organismal Systems	Immune system	ko04610//Complement and coagulation cascades	K03902	GO:0000139//Golgi membrane;GO:0005576//extracellular region;GO:0005615//extracellular space;GO:0005788//endoplasmic reticulum lumen;GO:0005886//plasma membrane;GO:0016020//membrane;GO:0030134//ER to Golgi transport vesicle;GO:0031091//platelet alpha granule;GO:0031093//platelet alpha granule lumen;GO:0033116//endoplasmic reticulum-Golgi intermediate compartment membrane;GO:1903561//extracellular …	GO:0005507//copper ion binding;GO:0005515//protein binding;GO:0046872//metal ion binding	GO:0002576//platelet degranulation;GO:0006888//ER to Golgi vesicle-mediated transport;GO:0007596//blood coagulation;GO:0007599//hemostasis;GO:0008015//blood circulation;GO:0043687//post-translational protein modification;GO:0044267//cellular protein metabolic process;GO:0048208//COPII vesicle coating
ENSG00000162511	14	20	12	336	393	260	0.11	0.24	0.18	2.83	3.51	2.5	0.176667	2.94667	4.05998	1.17546e-33	1.1614e-31	LAPTM5	lysosomal protein transmembrane 5 [Source:HGNC Symbol;Acc:HGNC:29612]	Cellular Processes	Transport and catabolism	ko04142//Lysosome	K12387	GO:0005764//lysosome;GO:0005765//lysosomal membrane;GO:0005887//integral component of plasma membrane;GO:0016020//membrane;GO:0016021//integral component of membrane	GO:0005515//protein binding	GO:1990830//cellular response to leukemia inhibitory factor
ENSG00000164647	1380	743	731	486	440	418	18.37	15.21	18.42	6.94	6.65	6.81	17.3333	6.8	-1.34994	1.18549e-33	1.16371e-31	STEAP1	STEAP family member 1 [Source:HGNC Symbol;Acc:HGNC:11378]	Organismal Systems	Digestive system	ko04978//Mineral absorption	K14737	GO:0005768//endosome;GO:0005886//plasma membrane;GO:0005887//integral component of plasma membrane;GO:0005911//cell-cell junction;GO:0010008//endosome membrane;GO:0016020//membrane;GO:0016021//integral component of membrane	GO:0005215//transporter activity;GO:0015267//channel activity;GO:0016491//oxidoreductase activity;GO:0046872//metal ion binding	GO:0006811//ion transport;GO:0055072//iron ion homeostasis;GO:0055085//transmembrane transport;GO:0055114//oxidation-reduction process
ENSG00000150938	3819	2278	1987	2040	1867	1634	32.75	30.04	32.26	18.76	18.17	17.15	31.6833	18.0267	-0.813591	1.97936e-33	1.93046e-31	CRIM1	cysteine rich transmembrane BMP regulator 1 [Source:HGNC Symbol;Acc:HGNC:2359]	-	-	-	-	GO:0005576//extracellular region;GO:0005886//plasma membrane;GO:0016020//membrane;GO:0016021//integral component of membrane	GO:0004857//enzyme inhibitor activity;GO:0004867//serine-type endopeptidase inhibitor activity;GO:0005010//insulin-like growth factor-activated receptor activity;GO:0005520//insulin-like growth factor binding;GO:0030165//PDZ domain binding	GO:0001558//regulation of cell growth;GO:0007399//nervous system development;GO:0010951//negative regulation of endopeptidase activity;GO:0043086//negative regulation of catalytic activity;GO:0048009//insulin-like growth factor receptor signaling pathway
ENSG00000113924	695	446	364	1461	1381	1285	13.08	12.91	12.97	29.49	29.5	29.59	12.9867	29.5267	1.18499	2.00184e-33	1.93986e-31	HGD	homogentisate 1,2-dioxygenase [Source:HGNC Symbol;Acc:HGNC:4892]	Metabolism;Metabolism;Metabolism	Global and overview maps;Global and overview maps;Amino acid metabolism	ko01100//Metabolic pathways;ko01120//Microbial metabolism in diverse environments;ko00350//Tyrosine metabolism	K00451;K00451;K00451	GO:0005829//cytosol;GO:0070062//extracellular exosome	GO:0004411//homogentisate 1,2-dioxygenase activity;GO:0005515//protein binding;GO:0016491//oxidoreductase activity;GO:0042802//identical protein binding;GO:0046872//metal ion binding;GO:0051213//dioxygenase activity	GO:0006520//cellular amino acid metabolic process;GO:0006559//L-phenylalanine catabolic process;GO:0006570//tyrosine metabolic process;GO:0006572//tyrosine catabolic process;GO:0055114//oxidation-reduction process
ENSG00000151491	14486	8866	7463	8599	8270	7091	143.79	135.33	140.26	91.55	93.17	86.13	139.793	90.2833	-0.630764	2.14881e-33	2.06902e-31	EPS8	epidermal growth factor receptor pathway substrate 8 [Source:HGNC Symbol;Acc:HGNC:3420]	-	-	-	-	GO:0005737//cytoplasm;GO:0005886//plasma membrane;GO:0005903//brush border;GO:0005938//cell cortex;GO:0014069//postsynaptic density;GO:0016020//membrane;GO:0017146//NMDA selective glutamate receptor complex;GO:0030054//cell junction;GO:0030426//growth cone;GO:0031982//vesicle;GO:0032420//stereocilium;GO:0032421//stereocilium bundle;GO:0032426//stereocilium tip;GO:0032587//ruffle membrane;GO:00429…	GO:0003779//actin binding;GO:0005070//SH3/SH2 adaptor activity;GO:0005515//protein binding;GO:0030676//Rac guanyl-nucleotide exchange factor activity;GO:0035591//signaling adaptor activity;GO:0048365//Rac GTPase binding	GO:0007165//signal transduction;GO:0007173//epidermal growth factor receptor signaling pathway;GO:0007266//Rho protein signal transduction;GO:0008283//cell proliferation;GO:0008344//adult locomotory behavior;GO:0008360//regulation of cell shape;GO:0009967//positive regulation of signal transduction;GO:0010458//exit from mitosis;GO:0016601//Rac protein signal transduction;GO:0030832//regulation of…
ENSG00000183496	437	274	252	1086	1110	1025	1.94	1.87	2.12	5.18	5.6	5.58	1.97667	5.45333	1.46407	2.20584e-33	2.11049e-31	MEX3B	mex-3 RNA binding family member B [Source:HGNC Symbol;Acc:HGNC:25297]	-	-	-	-	GO:0000932//cytoplasmic mRNA processing body;GO:0005634//nucleus;GO:0005654//nucleoplasm;GO:0005737//cytoplasm;GO:0005829//cytosol	GO:0003676//nucleic acid binding;GO:0003723//RNA binding;GO:0005509//calcium ion binding;GO:0046872//metal ion binding	GO:0006468//protein phosphorylation;GO:0046777//protein autophosphorylation
ENSG00000163297	3600	2012	1723	1570	1408	1151	20.04	17.22	18.16	9.37	8.9	7.84	18.4733	8.70333	-1.0858	2.39549e-33	2.27752e-31	ANTXR2	ANTXR cell adhesion molecule 2 [Source:HGNC Symbol;Acc:HGNC:21732]	-	-	-	-	GO:0005576//extracellular region;GO:0005783//endoplasmic reticulum;GO:0005789//endoplasmic reticulum membrane;GO:0005886//plasma membrane;GO:0009897//external side of plasma membrane;GO:0009986//cell surface;GO:0010008//endosome membrane;GO:0016020//membrane;GO:0016021//integral component of membrane	GO:0004888//transmembrane signaling receptor activity;GO:0005515//protein binding;GO:0038023//signaling receptor activity;GO:0046872//metal ion binding	GO:0022414//reproductive process;GO:1901998//toxin transport
ENSG00000134193	5518	5055	2950	1956	1726	1766	66.37	93.49	67.18	25.23	23.56	25.99	75.68	24.9267	-1.60222	3.63176e-33	3.43133e-31	REG4	regenerating family member 4 [Source:HGNC Symbol;Acc:HGNC:22977]	-	-	-	-	GO:0005576//extracellular region;GO:0005737//cytoplasm	GO:0004888//transmembrane signaling receptor activity;GO:0008201//heparin binding;GO:0030246//carbohydrate binding;GO:2001065//mannan binding	GO:0009617//response to bacterium
ENSG00000110400	7907	5473	4290	13185	12857	11904	50.1	53.32	51.46	89.6	92.45	92.29	51.6267	91.4467	0.824814	4.29719e-33	4.03482e-31	NECTIN1	nectin cell adhesion molecule 1 [Source:HGNC Symbol;Acc:HGNC:9706]	Human Diseases;Environmental Information Processing;Cellular Processes	Infectious diseases;Signaling molecules and interaction;Cellular community - eukaryotes	ko05168//Herpes simplex infection;ko04514//Cell adhesion molecules (CAMs);ko04520//Adherens junction	K06081;K06081;K06081	GO:0005576//extracellular region;GO:0005886//plasma membrane;GO:0005911//cell-cell junction;GO:0005912//adherens junction;GO:0005913//cell-cell adherens junction;GO:0016020//membrane;GO:0016021//integral component of membrane;GO:0030054//cell junction;GO:0030424//axon;GO:0030425//dendrite;GO:0032584//growth cone membrane;GO:0042734//presynaptic membrane;GO:0043005//neuron projection;GO:0043231//i…	GO:0001618//virus receptor activity;GO:0005515//protein binding;GO:0015026//coreceptor activity;GO:0030246//carbohydrate binding;GO:0038023//signaling receptor activity;GO:0042802//identical protein binding;GO:0042803//protein homodimerization activity;GO:0046790//virion binding;GO:0046982//protein heterodimerization activity;GO:0050839//cell adhesion molecule binding	GO:0002089//lens morphogenesis in camera-type eye;GO:0002934//desmosome organization;GO:0006826//iron ion transport;GO:0006955//immune response;GO:0007155//cell adhesion;GO:0007156//homophilic cell adhesion via plasma membrane adhesion molecules;GO:0007157//heterophilic cell-cell adhesion via plasma membrane cell adhesion molecules;GO:0007411//axon guidance;GO:0016032//viral process;GO:0019062//v…
ENSG00000108551	69	46	45	483	450	328	0.77	0.78	0.95	5.75	5.67	4.45	0.833333	5.29	2.6663	1.14914e-32	1.07232e-30	RASD1	ras related dexamethasone induced 1 [Source:HGNC Symbol;Acc:HGNC:15828]	Organismal Systems	Environmental adaptation	ko04713//Circadian entrainment	K07843	GO:0005634//nucleus;GO:0005737//cytoplasm;GO:0005886//plasma membrane;GO:0016020//membrane;GO:0016529//sarcoplasmic reticulum;GO:0048471//perinuclear region of cytoplasm	GO:0000166//nucleotide binding;GO:0003924//GTPase activity;GO:0005515//protein binding;GO:0005525//GTP binding	GO:0007165//signal transduction;GO:0007186//G-protein coupled receptor signaling pathway;GO:0007263//nitric oxide mediated signal transduction;GO:0045892//negative regulation of transcription, DNA-templated
ENSG00000198626	325	228	193	973	916	786	0.36	0.39	0.41	1.16	1.16	1.07	0.386667	1.13	1.54716	1.18718e-32	1.10102e-30	RYR2	ryanodine receptor 2 [Source:HGNC Symbol;Acc:HGNC:10484]	Environmental Information Processing;Environmental Information Processing;Organismal Systems;Organismal Systems;Organismal Systems;Organismal Systems;Human Diseases;Organismal Systems;Human Diseases;Organismal Systems;Human Diseases	Signal transduction;Signal transduction;Endocrine system;Circulatory system;Digestive system;Environmental adaptation;Cardiovascular diseases;Endocrine system;Cardiovascular diseases;Circulatory system;Cardiovascular diseases	ko04024//cAMP signaling pathway;ko04020//Calcium signaling pathway;ko04921//Oxytocin signaling pathway;ko04261//Adrenergic signaling in cardiomyocytes;ko04972//Pancreatic secretion;ko04713//Circadian entrainment;ko05414//Dilated cardiomyopathy (DCM);ko04911//Insulin secretion;ko05410//Hypertrophic cardiomyopathy (HCM);ko04260//Cardiac muscle contraction;ko05412//Arrhythmogenic right ventricular c…	K04962;K04962;K04962;K04962;K04962;K04962;K04962;K04962;K04962;K04962;K04962	GO:0005623//cell;GO:0005790//smooth endoplasmic reticulum;GO:0005886//plasma membrane;GO:0014701//junctional sarcoplasmic reticulum membrane;GO:0016020//membrane;GO:0016021//integral component of membrane;GO:0016529//sarcoplasmic reticulum;GO:0030017//sarcomere;GO:0030018//Z disc;GO:0030659//cytoplasmic vesicle membrane;GO:0032991//macromolecular complex;GO:0033017//sarcoplasmic reticulum membran…	GO:0005216//ion channel activity;GO:0005219//ryanodine-sensitive calcium-release channel activity;GO:0005262//calcium channel activity;GO:0005509//calcium ion binding;GO:0005515//protein binding;GO:0005516//calmodulin binding;GO:0015278//calcium-release channel activity;GO:0019899//enzyme binding;GO:0019901//protein kinase binding;GO:0034236//protein kinase A catalytic subunit binding;GO:0034237/…	GO:0001666//response to hypoxia;GO:0002027//regulation of heart rate;GO:0003143//embryonic heart tube morphogenesis;GO:0003220//left ventricular cardiac muscle tissue morphogenesis;GO:0003300//cardiac muscle hypertrophy;GO:0005513//detection of calcium ion;GO:0006811//ion transport;GO:0006816//calcium ion transport;GO:0006874//cellular calcium ion homeostasis;GO:0007275//multicellular organism de…
ENSG00000066468	1106	600	522	2125	2117	2055	7.1	5.92	6.34	14.63	15.42	16.14	6.45333	15.3967	1.2545	2.48445e-32	2.29009e-30	FGFR2	fibroblast growth factor receptor 2 [Source:HGNC Symbol;Acc:HGNC:3689]	Human Diseases;Environmental Information Processing;Cellular Processes;Environmental Information Processing;Environmental Information Processing;Cellular Processes;Environmental Information Processing;Cellular Processes;Human Diseases;Human Diseases	Cancers;Signal transduction;Transport and catabolism;Signal transduction;Signal transduction;Cell motility;Signal transduction;Cellular community - eukaryotes;Cancers;Cancers	ko05200//Pathways in cancer;ko04151//PI3K-Akt signaling pathway;ko04144//Endocytosis;ko04010//MAPK signaling pathway;ko04014//Ras signaling pathway;ko04810//Regulation of actin cytoskeleton;ko04015//Rap1 signaling pathway;ko04550//Signaling pathways regulating pluripotency of stem cells;ko05215//Prostate cancer;ko05230//Central carbon metabolism in cancer	K05093;K05093;K05093;K05093;K05093;K05093;K05093;K05093;K05093;K05093	GO:0005576//extracellular region;GO:0005634//nucleus;GO:0005654//nucleoplasm;GO:0005737//cytoplasm;GO:0005794//Golgi apparatus;GO:0005886//plasma membrane;GO:0005887//integral component of plasma membrane;GO:0005938//cell cortex;GO:0009986//cell surface;GO:0016020//membrane;GO:0016021//integral component of membrane;GO:0031410//cytoplasmic vesicle;GO:0043231//intracellular membrane-bounded organe…	GO:0000166//nucleotide binding;GO:0004672//protein kinase activity;GO:0004713//protein tyrosine kinase activity;GO:0004714//transmembrane receptor protein tyrosine kinase activity;GO:0005007//fibroblast growth factor-activated receptor activity;GO:0005088//Ras guanyl-nucleotide exchange factor activity;GO:0005515//protein binding;GO:0005524//ATP binding;GO:0008201//heparin binding;GO:0016301//kin…	GO:0000122//negative regulation of transcription from RNA polymerase II promoter;GO:0000165//MAPK cascade;GO:0001525//angiogenesis;GO:0001657//ureteric bud development;GO:0001701//in utero embryonic development;GO:0001837//epithelial to mesenchymal transition;GO:0002053//positive regulation of mesenchymal cell proliferation;GO:0003148//outflow tract septum morphogenesis;GO:0003149//membranous sep…
ENSG00000156531	5637	3022	2723	10350	8909	8142	25.9	21.35	23.69	51.01	46.46	45.78	23.6467	47.75	1.01386	3.73832e-32	3.42498e-30	PHF6	PHD finger protein 6 [Source:HGNC Symbol;Acc:HGNC:18145]	-	-	-	-	GO:0000775//chromosome, centromeric region;GO:0000776//kinetochore;GO:0000777//condensed chromosome kinetochore;GO:0005634//nucleus;GO:0005654//nucleoplasm;GO:0005694//chromosome;GO:0005730//nucleolus	GO:0001227//transcriptional repressor activity, RNA polymerase II transcription regulatory region sequence-specific binding;GO:0003677//DNA binding;GO:0003723//RNA binding;GO:0005515//protein binding;GO:0015631//tubulin binding;GO:0019899//enzyme binding;GO:0042393//histone binding;GO:0042826//histone deacetylase binding;GO:0043021//ribonucleoprotein complex binding;GO:0043565//sequence-specific …	GO:0000122//negative regulation of transcription from RNA polymerase II promoter;GO:0001835//blastocyst hatching
ENSG00000107679	1819	1238	969	900	788	712	6.53	6.84	6.59	3.47	3.21	3.13	6.65333	3.27	-1.02479	3.86192e-32	3.5169e-30	PLEKHA1	pleckstrin homology domain containing A1 [Source:HGNC Symbol;Acc:HGNC:14335]	-	-	-	-	GO:0005634//nucleus;GO:0005654//nucleoplasm;GO:0005737//cytoplasm;GO:0005829//cytosol;GO:0005886//plasma membrane;GO:0016020//membrane;GO:0032587//ruffle membrane;GO:0070062//extracellular exosome	GO:0005515//protein binding;GO:0008289//lipid binding;GO:0030165//PDZ domain binding;GO:0043325//phosphatidylinositol-3,4-bisphosphate binding	GO:0001553//luteinization;GO:0006661//phosphatidylinositol biosynthetic process;GO:0007283//spermatogenesis;GO:0008209//androgen metabolic process;GO:0008210//estrogen metabolic process;GO:0008585//female gonad development;GO:0009791//post-embryonic development;GO:0014065//phosphatidylinositol 3-kinase signaling;GO:0031529//ruffle organization;GO:0033327//Leydig cell differentiation;GO:0035264//m…
ENSG00000166123	23102	15213	12157	14385	13817	12962	138.19	139.93	137.68	92.29	93.8	94.87	138.6	93.6533	-0.565525	5.5216e-32	4.9982e-30	GPT2	glutamic--pyruvic transaminase 2 [Source:HGNC Symbol;Acc:HGNC:18062]	Metabolism;Metabolism;Metabolism;Metabolism;Metabolism;Metabolism;Metabolism	Global and overview maps;Global and overview maps;Global and overview maps;Global and overview maps;Amino acid metabolism;Amino acid metabolism;Global and overview maps	ko01100//Metabolic pathways;ko01120//Microbial metabolism in diverse environments;ko01200//Carbon metabolism;ko01230//Biosynthesis of amino acids;ko00250//Alanine, aspartate and glutamate metabolism;ko00220//Arginine biosynthesis;ko01210//2-Oxocarboxylic acid metabolism	K00814;K00814;K00814;K00814;K00814;K00814;K00814	GO:0005759//mitochondrial matrix	GO:0003824//catalytic activity;GO:0004021//L-alanine:2-oxoglutarate aminotransferase activity;GO:0008483//transaminase activity;GO:0016740//transferase activity;GO:0030170//pyridoxal phosphate binding	GO:0006103//2-oxoglutarate metabolic process;GO:0008652//cellular amino acid biosynthetic process;GO:0009058//biosynthetic process;GO:0042851//L-alanine metabolic process;GO:0042853//L-alanine catabolic process
ENSG00000272674	325	160	162	876	943	839	1.93	1.46	1.82	5.57	6.35	6.09	1.73667	6.00333	1.78944	6.91588e-32	6.22306e-30	PCDHB16	protocadherin beta 16 [Source:HGNC Symbol;Acc:HGNC:14546]	-	-	-	-	GO:0005886//plasma membrane;GO:0005887//integral component of plasma membrane;GO:0016020//membrane;GO:0016021//integral component of membrane	GO:0005509//calcium ion binding	GO:0007155//cell adhesion;GO:0007156//homophilic cell adhesion via plasma membrane adhesion molecules;GO:0007268//synaptic transmission;GO:0007416//synapse assembly;GO:0016339//calcium-dependent cell-cell adhesion via plasma membrane cell adhesion molecules
ENSG00000149043	189	125	97	629	560	537	3.1	3.15	3.01	11.07	10.42	10.78	3.08667	10.7567	1.80111	9.62781e-32	8.61205e-30	SYT8	synaptotagmin 8 [Source:HGNC Symbol;Acc:HGNC:19264]	-	-	-	-	GO:0001669//acrosomal vesicle;GO:0005737//cytoplasm;GO:0005886//plasma membrane;GO:0016020//membrane;GO:0016021//integral component of membrane;GO:0030424//axon;GO:0030672//synaptic vesicle membrane;GO:0031045//dense core granule;GO:0031410//cytoplasmic vesicle;GO:0031982//vesicle;GO:0070382//exocytic vesicle	GO:0000149//SNARE binding;GO:0001786//phosphatidylserine binding;GO:0005509//calcium ion binding;GO:0005544//calcium-dependent phospholipid binding;GO:0019905//syntaxin binding;GO:0030276//clathrin binding;GO:0048306//calcium-dependent protein binding	GO:0006887//exocytosis;GO:0007340//acrosome reaction;GO:0014059//regulation of dopamine secretion;GO:0016079//synaptic vesicle exocytosis;GO:0016192//vesicle-mediated transport;GO:0017156//calcium ion regulated exocytosis;GO:0017158//regulation of calcium ion-dependent exocytosis;GO:0048488//synaptic vesicle endocytosis;GO:0048791//calcium ion-regulated exocytosis of neurotransmitter;GO:0071277//…
ENSG00000181938	2250	1532	1141	4178	3833	3890	19.88	20.82	19.09	39.6	38.44	42.06	19.93	40.0333	1.00626	1.01805e-31	9.05288e-30	GINS3	GINS complex subunit 3 [Source:HGNC Symbol;Acc:HGNC:25851]	-	-	-	-	GO:0005634//nucleus;GO:0005654//nucleoplasm	GO:0005515//protein binding	GO:0006260//DNA replication;GO:0006271//DNA strand elongation involved in DNA replication
ENSG00000148702	58	32	17	344	337	332	0.34	0.29	0.19	2.16	2.24	2.37	0.273333	2.25667	3.04546	2.4941e-31	2.20487e-29	HABP2	hyaluronan binding protein 2 [Source:HGNC Symbol;Acc:HGNC:4798]	-	-	-	-	GO:0005576//extracellular region;GO:0005615//extracellular space	GO:0004252//serine-type endopeptidase activity;GO:0005509//calcium ion binding;GO:0005539//glycosaminoglycan binding;GO:0008233//peptidase activity;GO:0008236//serine-type peptidase activity;GO:0016787//hydrolase activity	GO:0006508//proteolysis;GO:0007155//cell adhesion
ENSG00000135940	5479	3858	3128	2881	2725	2744	134.5	145.64	145.38	75.85	75.92	82.42	141.84	78.0633	-0.861547	2.75798e-31	2.42398e-29	COX5B	cytochrome c oxidase subunit 5B [Source:HGNC Symbol;Acc:HGNC:2269]	Metabolism;Human Diseases;Human Diseases;Human Diseases;Human Diseases;Metabolism;Organismal Systems	Global and overview maps;Neurodegenerative diseases;Neurodegenerative diseases;Endocrine and metabolic diseases;Neurodegenerative diseases;Energy metabolism;Circulatory system	ko01100//Metabolic pathways;ko05016//Huntington disease;ko05010//Alzheimer disease;ko04932//Non-alcoholic fatty liver disease (NAFLD);ko05012//Parkinson disease;ko00190//Oxidative phosphorylation;ko04260//Cardiac muscle contraction	K02265;K02265;K02265;K02265;K02265;K02265;K02265	GO:0005739//mitochondrion;GO:0005740//mitochondrial envelope;GO:0005743//mitochondrial inner membrane;GO:0005751//mitochondrial respiratory chain complex IV;GO:0016020//membrane	GO:0004129//cytochrome-c oxidase activity;GO:0005515//protein binding;GO:0046872//metal ion binding	GO:0006123//mitochondrial electron transport, cytochrome c to oxygen;GO:0007585//respiratory gaseous exchange;GO:0042776//mitochondrial ATP synthesis coupled proton transport
ENSG00000116016	7750	4758	3870	4698	4289	3969	43.46	41.03	41.09	28.26	27.3	27.24	41.86	27.6	-0.600904	3.12016e-31	2.72644e-29	EPAS1	endothelial PAS domain protein 1 [Source:HGNC Symbol;Acc:HGNC:3374]	Human Diseases;Human Diseases	Cancers;Cancers	ko05200//Pathways in cancer;ko05211//Renal cell carcinoma	K09095;K09095	GO:0005634//nucleus;GO:0005654//nucleoplasm;GO:0005667//transcription factor complex;GO:0005737//cytoplasm;GO:0005829//cytosol;GO:0016607//nuclear speck	GO:0000981//RNA polymerase II transcription factor activity, sequence-specific DNA binding;GO:0001228//transcriptional activator activity, RNA polymerase II transcription regulatory region sequence-specific binding;GO:0003677//DNA binding;GO:0003700//transcription factor activity, sequence-specific DNA binding;GO:0005515//protein binding;GO:0008134//transcription factor binding;GO:0035035//histon…	GO:0001525//angiogenesis;GO:0001666//response to hypoxia;GO:0001892//embryonic placenta development;GO:0001974//blood vessel remodeling;GO:0002027//regulation of heart rate;GO:0006355//regulation of transcription, DNA-templated;GO:0006357//regulation of transcription from RNA polymerase II promoter;GO:0006366//transcription from RNA polymerase II promoter;GO:0006979//response to oxidative stress;…
ENSG00000106003	4687	3057	2446	7334	7003	6746	40.9	41.02	40.41	68.65	69.36	72.04	40.7767	70.0167	0.779955	3.61459e-31	3.14033e-29	LFNG	LFNG O-fucosylpeptide 3-beta-N-acetylglucosaminyltransferase [Source:HGNC Symbol;Acc:HGNC:6560]	Environmental Information Processing;Metabolism	Signal transduction;Glycan biosynthesis and metabolism	ko04330//Notch signaling pathway;ko00514//Other types of O-glycan biosynthesis	K05948;K05948	GO:0000139//Golgi membrane;GO:0005576//extracellular region;GO:0005794//Golgi apparatus;GO:0016020//membrane;GO:0016021//integral component of membrane;GO:0030173//integral component of Golgi membrane;GO:1903561//extracellular vesicle	GO:0003674//molecular_function;GO:0008375//acetylglucosaminyltransferase activity;GO:0016740//transferase activity;GO:0016757//transferase activity, transferring glycosyl groups;GO:0033829//O-fucosylpeptide 3-beta-N-acetylglucosaminyltransferase activity;GO:0046872//metal ion binding	GO:0001541//ovarian follicle development;GO:0001756//somitogenesis;GO:0002315//marginal zone B cell differentiation;GO:0007275//multicellular organism development;GO:0007386//compartment pattern specification;GO:0007389//pattern specification process;GO:0008593//regulation of Notch signaling pathway;GO:0009887//organ morphogenesis;GO:0014807//regulation of somitogenesis;GO:0030217//T cell differe…
ENSG00000265972	7726	4392	3897	4134	3893	3666	65.06	56.88	62.13	37.34	37.21	37.78	61.3567	37.4433	-0.712511	3.8227e-31	3.30215e-29	TXNIP	thioredoxin interacting protein [Source:HGNC Symbol;Acc:HGNC:16952]	-	-	-	-	GO:0005634//nucleus;GO:0005737//cytoplasm;GO:0005758//mitochondrial intermembrane space;GO:0005829//cytosol	GO:0004857//enzyme inhibitor activity;GO:0005515//protein binding;GO:0031625//ubiquitin protein ligase binding	GO:0000122//negative regulation of transcription from RNA polymerase II promoter;GO:0006606//protein import into nucleus;GO:0006979//response to oxidative stress;GO:0007049//cell cycle;GO:0009612//response to mechanical stimulus;GO:0009749//response to glucose;GO:0030216//keratinocyte differentiation;GO:0032355//response to estradiol;GO:0032570//response to progesterone;GO:0042127//regulation of …
ENSG00000169047	8551	5384	4316	5260	4931	4489	15.4	14.91	14.72	10.16	10.08	9.89	15.01	10.0433	-0.579686	5.06402e-31	4.34959e-29	IRS1	insulin receptor substrate 1 [Source:HGNC Symbol;Acc:HGNC:6125]	Environmental Information Processing;Environmental Information Processing;Human Diseases;Human Diseases;Organismal Systems;Environmental Information Processing;Environmental Information Processing;Organismal Systems;Human Diseases;Organismal Systems;Organismal Systems;Organismal Systems;Environmental Information Processing;Organismal Systems;Human Diseases;Organismal Systems	Signal transduction;Signal transduction;Endocrine and metabolic diseases;Cancers;Endocrine system;Signal transduction;Signal transduction;Nervous system;Endocrine and metabolic diseases;Aging;Endocrine system;Aging;Signal transduction;Endocrine system;Endocrine and metabolic diseases;Excretory system	ko04151//PI3K-Akt signaling pathway;ko04022//cGMP - PKG signaling pathway;ko04932//Non-alcoholic fatty liver disease (NAFLD);ko05206//MicroRNAs in cancer;ko04910//Insulin signaling pathway;ko04068//FoxO signaling pathway;ko04152//AMPK signaling pathway;ko04722//Neurotrophin signaling pathway;ko04931//Insulin resistance;ko04211//Longevity regulating pathway - mammal;ko04920//Adipocytokine signalin…	K16172;K16172;K16172;K16172;K16172;K16172;K16172;K16172;K16172;K16172;K16172;K16172;K16172;K16172;K16172;K16172	GO:0005634//nucleus;GO:0005737//cytoplasm;GO:0005829//cytosol;GO:0005886//plasma membrane;GO:0005899//insulin receptor complex;GO:0005901//caveola;GO:0043231//intracellular membrane-bounded organelle	GO:0001784//phosphotyrosine binding;GO:0005068//transmembrane receptor protein tyrosine kinase adaptor activity;GO:0005070//SH3/SH2 adaptor activity;GO:0005080//protein kinase C binding;GO:0005088//Ras guanyl-nucleotide exchange factor activity;GO:0005158//insulin receptor binding;GO:0005159//insulin-like growth factor receptor binding;GO:0005515//protein binding;GO:0016303//1-phosphatidylinosito…	GO:0000165//MAPK cascade;GO:0007165//signal transduction;GO:0008284//positive regulation of cell proliferation;GO:0008286//insulin receptor signaling pathway;GO:0010907//positive regulation of glucose metabolic process;GO:0014065//phosphatidylinositol 3-kinase signaling;GO:0032000//positive regulation of fatty acid beta-oxidation;GO:0032868//response to insulin;GO:0032869//cellular response to in…
ENSG00000115705	94	75	57	446	454	433	0.72	0.88	0.82	3.64	3.93	4.04	0.806667	3.87	2.26229	5.21907e-31	4.45744e-29	TPO	thyroid peroxidase [Source:HGNC Symbol;Acc:HGNC:12015]	Metabolism;Organismal Systems;Human Diseases;Metabolism	Global and overview maps;Endocrine system;Immune diseases;Amino acid metabolism	ko01100//Metabolic pathways;ko04918//Thyroid hormone synthesis;ko05320//Autoimmune thyroid disease;ko00350//Tyrosine metabolism	K00431;K00431;K00431;K00431	GO:0005615//extracellular space;GO:0005886//plasma membrane;GO:0005887//integral component of plasma membrane;GO:0009986//cell surface;GO:0016020//membrane;GO:0016021//integral component of membrane	GO:0004447//iodide peroxidase activity;GO:0004601//peroxidase activity;GO:0005509//calcium ion binding;GO:0016491//oxidoreductase activity;GO:0020037//heme binding;GO:0046872//metal ion binding	GO:0006590//thyroid hormone generation;GO:0006979//response to oxidative stress;GO:0035162//embryonic hemopoiesis;GO:0042446//hormone biosynthetic process;GO:0042744//hydrogen peroxide catabolic process;GO:0055114//oxidation-reduction process;GO:0098869//cellular oxidant detoxification
ENSG00000145284	642	407	362	213	175	167	4.4	4.29	4.7	1.57	1.36	1.4	4.46333	1.44333	-1.62872	6.69006e-31	5.68167e-29	SCD5	stearoyl-CoA desaturase 5 [Source:HGNC Symbol;Acc:HGNC:21088]	Environmental Information Processing;Organismal Systems;Metabolism;Metabolism	Signal transduction;Endocrine system;Global and overview maps;Lipid metabolism	ko04152//AMPK signaling pathway;ko03320//PPAR signaling pathway;ko01212//Fatty acid metabolism;ko01040//Biosynthesis of unsaturated fatty acids	K00507;K00507;K00507;K00507	GO:0005783//endoplasmic reticulum;GO:0005789//endoplasmic reticulum membrane;GO:0016020//membrane;GO:0016021//integral component of membrane	GO:0004768//stearoyl-CoA 9-desaturase activity;GO:0005506//iron ion binding;GO:0016491//oxidoreductase activity;GO:0016717//oxidoreductase activity, acting on paired donors, with oxidation of a pair of donors resulting in the reduction of molecular oxygen to two molecules of water;GO:0046872//metal ion binding	GO:0006629//lipid metabolic process;GO:0006631//fatty acid metabolic process;GO:0006633//fatty acid biosynthetic process;GO:0006636//unsaturated fatty acid biosynthetic process;GO:0046949//fatty-acyl-CoA biosynthetic process;GO:0055114//oxidation-reduction process;GO:1903966//monounsaturated fatty acid biosynthetic process
ENSG00000169507	103	41	37	527	408	476	1	0.61	0.68	5.49	4.5	5.66	0.763333	5.21667	2.77274	7.48653e-31	6.32256e-29	SLC38A11	solute carrier family 38 member 11 [Source:HGNC Symbol;Acc:HGNC:26836]	-	-	-	-	GO:0016020//membrane;GO:0016021//integral component of membrane	GO:0015171//amino acid transmembrane transporter activity	GO:0003333//amino acid transmembrane transport;GO:0006811//ion transport;GO:0006814//sodium ion transport;GO:0006865//amino acid transport
ENSG00000134871	361	223	148	945	932	929	2.48	2.35	1.92	6.96	7.26	7.8	2.25	7.34	1.70586	8.52545e-31	7.15996e-29	COL4A2	collagen type IV alpha 2 chain [Source:HGNC Symbol;Acc:HGNC:2203]	Human Diseases;Environmental Information Processing;Cellular Processes;Human Diseases;Human Diseases;Organismal Systems;Human Diseases;Environmental Information Processing	Cancers;Signal transduction;Cellular community - eukaryotes;Endocrine and metabolic diseases;Infectious diseases;Digestive system;Cancers;Signaling molecules and interaction	ko05200//Pathways in cancer;ko04151//PI3K-Akt signaling pathway;ko04510//Focal adhesion;ko04933//AGE-RAGE signaling pathway in diabetic complications;ko05146//Amoebiasis;ko04974//Protein digestion and absorption;ko05222//Small cell lung cancer;ko04512//ECM-receptor interaction	K06237;K06237;K06237;K06237;K06237;K06237;K06237;K06237	GO:0005576//extracellular region;GO:0005581//collagen trimer;GO:0005587//collagen type IV trimer;GO:0005604//basement membrane;GO:0005615//extracellular space;GO:0005788//endoplasmic reticulum lumen;GO:0031012//extracellular matrix;GO:0070062//extracellular exosome	GO:0005201//extracellular matrix structural constituent;GO:0005515//protein binding;GO:0030020//extracellular matrix structural constituent conferring tensile strength	GO:0001525//angiogenesis;GO:0006351//transcription, DNA-templated;GO:0007568//aging;GO:0014823//response to activity;GO:0016525//negative regulation of angiogenesis;GO:0030198//extracellular matrix organization;GO:0035987//endodermal cell differentiation;GO:0038063//collagen-activated tyrosine kinase receptor signaling pathway;GO:0071560//cellular response to transforming growth factor beta stimu…
ENSG00000053747	11780	7408	5809	7090	6679	6180	50.02	48.37	46.7	32.29	32.19	32.11	48.3633	32.1967	-0.587002	1.32728e-30	1.10853e-28	LAMA3	laminin subunit alpha 3 [Source:HGNC Symbol;Acc:HGNC:6483]	Metabolism;Human Diseases;Environmental Information Processing;Cellular Processes;Human Diseases;Human Diseases;Human Diseases;Environmental Information Processing	Global and overview maps;Cancers;Signal transduction;Cellular community - eukaryotes;Infectious diseases;Infectious diseases;Cancers;Signaling molecules and interaction	ko01100//Metabolic pathways;ko05200//Pathways in cancer;ko04151//PI3K-Akt signaling pathway;ko04510//Focal adhesion;ko05145//Toxoplasmosis;ko05146//Amoebiasis;ko05222//Small cell lung cancer;ko04512//ECM-receptor interaction	K06240;K06240;K06240;K06240;K06240;K06240;K06240;K06240	GO:0005576//extracellular region;GO:0005604//basement membrane;GO:0005610//laminin-5 complex;GO:0005783//endoplasmic reticulum;GO:0070062//extracellular exosome	GO:0005102//receptor binding;GO:0005198//structural molecule activity;GO:0005201//extracellular matrix structural constituent	GO:0007155//cell adhesion;GO:0008544//epidermis development;GO:0030155//regulation of cell adhesion;GO:0030198//extracellular matrix organization;GO:0030334//regulation of cell migration;GO:0031581//hemidesmosome assembly;GO:0035987//endodermal cell differentiation;GO:0045995//regulation of embryonic development
ENSG00000142102	3493	2191	1664	5782	5793	4988	23.73	22.89	21.41	42.13	44.67	41.47	22.6767	42.7567	0.914941	1.34952e-30	1.11797e-28	PGGHG	protein-glucosylgalactosylhydroxylysine glucosidase [Source:HGNC Symbol;Acc:HGNC:26210]	-	-	-	-	GO:0005618//cell wall;GO:0005829//cytosol	GO:0003824//catalytic activity;GO:0004555//alpha,alpha-trehalase activity;GO:0016787//hydrolase activity;GO:0016798//hydrolase activity, acting on glycosyl bonds;GO:0047402//protein-glucosylgalactosylhydroxylysine glucosidase activity	GO:0005975//carbohydrate metabolic process;GO:0005993//trehalose catabolic process;GO:0008152//metabolic process
ENSG00000135046	6763	3705	3119	10990	10281	9167	93.76	78.98	81.87	163.41	161.76	155.51	84.87	160.227	0.916788	1.35337e-30	1.11797e-28	ANXA1	annexin A1 [Source:HGNC Symbol;Acc:HGNC:533]	-	-	-	-	GO:0001533//cornified envelope;GO:0001891//phagocytic cup;GO:0005576//extracellular region;GO:0005615//extracellular space;GO:0005634//nucleus;GO:0005654//nucleoplasm;GO:0005737//cytoplasm;GO:0005768//endosome;GO:0005769//early endosome;GO:0005829//cytosol;GO:0005884//actin filament;GO:0005886//plasma membrane;GO:0005913//cell-cell adherens junction;GO:0005925//focal adhesion;GO:0005929//cilium;G…	GO:0003697//single-stranded DNA binding;GO:0003727//single-stranded RNA binding;GO:0004859//phospholipase inhibitor activity;GO:0005102//receptor binding;GO:0005198//structural molecule activity;GO:0005509//calcium ion binding;GO:0005515//protein binding;GO:0005543//phospholipid binding;GO:0005544//calcium-dependent phospholipid binding;GO:0019834//phospholipase A2 inhibitor activity;GO:0030674//…	GO:0001780//neutrophil homeostasis;GO:0002250//adaptive immune response;GO:0002376//immune system process;GO:0002548//monocyte chemotaxis;GO:0002685//regulation of leukocyte migration;GO:0006909//phagocytosis;GO:0006954//inflammatory response;GO:0007165//signal transduction;GO:0007166//cell surface receptor signaling pathway;GO:0007186//G-protein coupled receptor signaling pathway;GO:0007187//G-p…
ENSG00000156869	1428	897	737	592	587	566	9.32	9	9.11	4.14	4.35	4.52	9.14333	4.33667	-1.07613	2.57204e-30	2.11312e-28	FRRS1	ferric chelate reductase 1 [Source:HGNC Symbol;Acc:HGNC:27622]	-	-	-	-	GO:0016020//membrane;GO:0016021//integral component of membrane	GO:0000293//ferric-chelate reductase activity;GO:0016491//oxidoreductase activity;GO:0046872//metal ion binding	GO:0055114//oxidation-reduction process
ENSG00000253368	17167	9820	8106	9076	7694	7849	236.91	208.4	211.8	134.34	120.51	132.54	219.037	129.13	-0.762348	3.4772e-30	2.84134e-28	TRNP1	TMF1-regulated nuclear protein 1 [Source:HGNC Symbol;Acc:HGNC:34348]	-	-	-	-	GO:0005634//nucleus;GO:0005719//nuclear euchromatin	GO:0003677//DNA binding	GO:0007049//cell cycle;GO:0007275//multicellular organism development;GO:0007399//nervous system development;GO:0021696//cerebellar cortex morphogenesis;GO:0042127//regulation of cell proliferation;GO:0051726//regulation of cell cycle;GO:0061351//neural precursor cell proliferation
ENSG00000260027	2736	1597	1433	4945	4156	4040	34.88	31.31	34.59	67.62	60.13	63.02	33.5933	63.59	0.920625	6.8447e-30	5.56297e-28	HOXB7	homeobox B7 [Source:HGNC Symbol;Acc:HGNC:5118]	-	-	-	-	GO:0005634//nucleus;GO:0005654//nucleoplasm;GO:0005829//cytosol;GO:0016604//nuclear body	GO:0000978//RNA polymerase II core promoter proximal region sequence-specific DNA binding;GO:0000980//RNA polymerase II distal enhancer sequence-specific DNA binding;GO:0000981//RNA polymerase II transcription factor activity, sequence-specific DNA binding;GO:0001228//transcriptional activator activity, RNA polymerase II transcription regulatory region sequence-specific binding;GO:0003677//DNA bi…	GO:0006355//regulation of transcription, DNA-templated;GO:0007275//multicellular organism development;GO:0009952//anterior/posterior pattern specification;GO:0030099//myeloid cell differentiation;GO:0045944//positive regulation of transcription from RNA polymerase II promoter;GO:0048704//embryonic skeletal system morphogenesis;GO:0090190//positive regulation of branching involved in ureteric bud …
ENSG00000085511	6800	4181	3661	4165	3762	3351	27.2	25.71	27.72	17.87	17.08	16.4	26.8767	17.1167	-0.650952	7.7478e-30	6.26328e-28	MAP3K4	mitogen-activated protein kinase kinase kinase 4 [Source:HGNC Symbol;Acc:HGNC:6856]	Environmental Information Processing;Organismal Systems	Signal transduction;Endocrine system	ko04010//MAPK signaling pathway;ko04912//GnRH signaling pathway	K04428;K04428	GO:0005737//cytoplasm;GO:0048471//perinuclear region of cytoplasm	GO:0000166//nucleotide binding;GO:0004672//protein kinase activity;GO:0004674//protein serine/threonine kinase activity;GO:0004709//MAP kinase kinase kinase activity;GO:0005515//protein binding;GO:0005524//ATP binding;GO:0016301//kinase activity;GO:0016740//transferase activity;GO:0046872//metal ion binding	GO:0000165//MAPK cascade;GO:0000186//activation of MAPKK activity;GO:0001890//placenta development;GO:0006468//protein phosphorylation;GO:0010225//response to UV-C;GO:0010468//regulation of gene expression;GO:0016310//phosphorylation;GO:0019100//male germ-line sex determination;GO:0023014//signal transduction by protein phosphorylation;GO:0031098//stress-activated protein kinase signaling cascade…
ENSG00000101000	6955	4805	3743	4043	3801	3676	149.95	159.31	152.79	93.49	93.01	96.98	154.017	94.4933	-0.704802	1.14189e-29	9.18189e-28	PROCR	protein C receptor [Source:HGNC Symbol;Acc:HGNC:9452]	-	-	-	-	GO:0005576//extracellular region;GO:0005615//extracellular space;GO:0005813//centrosome;GO:0005886//plasma membrane;GO:0005887//integral component of plasma membrane;GO:0005925//focal adhesion;GO:0009986//cell surface;GO:0016020//membrane;GO:0016021//integral component of membrane;GO:0048471//perinuclear region of cytoplasm;GO:0070062//extracellular exosome	GO:0005515//protein binding;GO:0038023//signaling receptor activity	GO:0007596//blood coagulation;GO:0007599//hemostasis;GO:0050819//negative regulation of coagulation
ENSG00000085982	1713	1020	832	3241	2956	2486	12.3	11.26	11.31	24.96	24.09	21.84	11.6233	23.63	1.0236	1.54445e-29	1.23531e-27	USP40	ubiquitin specific peptidase 40 [Source:HGNC Symbol;Acc:HGNC:20069]	-	-	-	-	GO:0005829//cytosol	GO:0004197//cysteine-type endopeptidase activity;GO:0004843//thiol-dependent ubiquitin-specific protease activity;GO:0008233//peptidase activity;GO:0008234//cysteine-type peptidase activity;GO:0016787//hydrolase activity;GO:0036459//thiol-dependent ubiquitinyl hydrolase activity	GO:0006508//proteolysis;GO:0006511//ubiquitin-dependent protein catabolic process;GO:0016579//protein deubiquitination;GO:0031647//regulation of protein stability
ENSG00000137309	211659	138204	112120	135790	134158	120460	1929.41	1937.28	1935.08	1327.61	1387.98	1343.63	1933.92	1353.07	-0.515291	2.07493e-29	1.65088e-27	HMGA1	high mobility group AT-hook 1 [Source:HGNC Symbol;Acc:HGNC:5010]	-	-	-	-	GO:0000785//chromatin;GO:0005634//nucleus;GO:0005654//nucleoplasm;GO:0005667//transcription factor complex;GO:0005694//chromosome;GO:0005829//cytosol;GO:0005925//focal adhesion;GO:0035985//senescence-associated heterochromatin focus;GO:0090575//RNA polymerase II transcription factor complex	GO:0000981//RNA polymerase II transcription factor activity, sequence-specific DNA binding;GO:0001158//enhancer sequence-specific DNA binding;GO:0003677//DNA binding;GO:0003680//AT DNA binding;GO:0003682//chromatin binding;GO:0003713//transcription coactivator activity;GO:0003906//DNA-(apurinic or apyrimidinic site) lyase activity;GO:0005515//protein binding;GO:0008134//transcription factor bindi…	GO:0006268//DNA unwinding involved in DNA replication;GO:0006284//base-excision repair;GO:0006337//nucleosome disassembly;GO:0006355//regulation of transcription, DNA-templated;GO:0008285//negative regulation of cell proliferation;GO:0009615//response to virus;GO:0031936//negative regulation of chromatin silencing;GO:0035986//senescence-associated heterochromatin focus assembly;GO:0045892//negati…
ENSG00000169474	50	37	14	349	327	350	3.24	3.68	1.72	24.23	24.02	27.72	2.88	25.3233	3.13633	3.22888e-29	2.55555e-27	SPRR1A	small proline rich protein 1A [Source:HGNC Symbol;Acc:HGNC:11259]	-	-	-	-	GO:0001533//cornified envelope;GO:0005737//cytoplasm;GO:0005829//cytosol	GO:0005198//structural molecule activity;GO:0005515//protein binding;GO:0030280//structural constituent of epidermis;GO:0030674//protein binding, bridging	GO:0008544//epidermis development;GO:0018149//peptide cross-linking;GO:0030216//keratinocyte differentiation;GO:0031424//keratinization;GO:0070268//cornification
ENSG00000123689	2068	1398	1113	909	970	874	41.74	43.39	42.53	19.68	22.22	21.58	42.5533	21.16	-1.00793	3.71655e-29	2.9262e-27	G0S2	G0/G1 switch 2 [Source:HGNC Symbol;Acc:HGNC:30229]	-	-	-	-	GO:0005739//mitochondrion;GO:0005811//lipid particle	GO:0003674//molecular_function;GO:0005515//protein binding	GO:0006915//apoptotic process;GO:0019216//regulation of lipid metabolic process;GO:0097191//extrinsic apoptotic signaling pathway;GO:2001238//positive regulation of extrinsic apoptotic signaling pathway
ENSG00000235098	32	26	5	335	328	354	0.34	0.43	0.1	3.84	3.98	4.63	0.29	4.15	3.83899	3.90163e-29	3.056e-27	ANKRD65	ankyrin repeat domain 65 [Source:HGNC Symbol;Acc:HGNC:42950]	-	-	-	-	-	-	-
ENSG00000148110	7827	4553	3949	4528	4263	3874	48.04	42.98	45.89	29.81	29.7	29.1	45.6367	29.5367	-0.627686	5.75974e-29	4.48815e-27	MFSD14B	major facilitator superfamily domain containing 14B [Source:HGNC Symbol;Acc:HGNC:23376]	-	-	-	-	GO:0016020//membrane;GO:0016021//integral component of membrane	GO:0005215//transporter activity	GO:0055085//transmembrane transport
ENSG00000116863	2610	1588	1387	4198	4169	3964	27.35	25.59	27.52	47.18	49.58	50.83	26.82	49.1967	0.875251	5.96789e-29	4.62649e-27	ADPRHL2	ADP-ribosylhydrolase like 2 [Source:HGNC Symbol;Acc:HGNC:21304]	-	-	-	-	GO:0005634//nucleus;GO:0005654//nucleoplasm;GO:0005737//cytoplasm;GO:0005739//mitochondrion;GO:0005759//mitochondrial matrix;GO:0016604//nuclear body	GO:0004649//poly(ADP-ribose) glycohydrolase activity;GO:0016787//hydrolase activity;GO:0046872//metal ion binding	GO:0071451//cellular response to superoxide
ENSG00000138623	2600	1656	1337	1437	1295	1239	18.01	17.64	17.54	10.68	10.18	10.5	17.73	10.4533	-0.762229	1.2251e-28	9.44891e-27	SEMA7A	semaphorin 7A (John Milton Hagen blood group) [Source:HGNC Symbol;Acc:HGNC:10741]	Organismal Systems	Development	ko04360//Axon guidance	K06529	GO:0005615//extracellular space;GO:0005886//plasma membrane;GO:0005887//integral component of plasma membrane;GO:0009897//external side of plasma membrane;GO:0016020//membrane;GO:0031225//anchored component of membrane	GO:0005178//integrin binding;GO:0005515//protein binding;GO:0030215//semaphorin receptor binding;GO:0038191//neuropilin binding;GO:0045499//chemorepellent activity	GO:0001649//osteoblast differentiation;GO:0001755//neural crest cell migration;GO:0001934//positive regulation of protein phosphorylation;GO:0006954//inflammatory response;GO:0006955//immune response;GO:0007229//integrin-mediated signaling pathway;GO:0007275//multicellular organism development;GO:0007399//nervous system development;GO:0021988//olfactory lobe development;GO:0030154//cell different…
ENSG00000067955	4553	2690	2128	2247	2173	1809	55.58	50.49	49.18	29.42	30.11	27.02	51.75	28.85	-0.842988	1.26077e-28	9.63915e-27	CBFB	core-binding factor subunit beta [Source:HGNC Symbol;Acc:HGNC:1539]	-	-	-	-	GO:0005634//nucleus;GO:0005654//nucleoplasm;GO:0016020//membrane;GO:0016513//core-binding factor complex	GO:0000981//RNA polymerase II transcription factor activity, sequence-specific DNA binding;GO:0003677//DNA binding;GO:0003700//transcription factor activity, sequence-specific DNA binding;GO:0003712//transcription cofactor activity;GO:0003713//transcription coactivator activity;GO:0005515//protein binding;GO:0043565//sequence-specific DNA binding	GO:0000122//negative regulation of transcription from RNA polymerase II promoter;GO:0000209//protein polyubiquitination;GO:0001503//ossification;GO:0001649//osteoblast differentiation;GO:0001959//regulation of cytokine-mediated signaling pathway;GO:0006366//transcription from RNA polymerase II promoter;GO:0006367//transcription initiation from RNA polymerase II promoter;GO:0030098//lymphocyte dif…
ENSG00000174827	124	102	86	571	506	507	1.2	1.52	1.58	5.93	5.56	6.01	1.43333	5.83333	2.02495	1.26252e-28	9.63915e-27	PDZK1	PDZ domain containing 1 [Source:HGNC Symbol;Acc:HGNC:8821]	-	-	-	-	GO:0005886//plasma membrane;GO:0016020//membrane;GO:0016324//apical plasma membrane;GO:0031526//brush border membrane;GO:0031528//microvillus membrane;GO:0045121//membrane raft;GO:0070062//extracellular exosome	GO:0005124//scavenger receptor binding;GO:0005215//transporter activity;GO:0005515//protein binding;GO:0030165//PDZ domain binding;GO:0044877//macromolecular complex binding	GO:0008283//cell proliferation;GO:0015879//carnitine transport;GO:0015893//drug transport;GO:0032414//positive regulation of ion transmembrane transporter activity;GO:0044070//regulation of anion transport;GO:0090314//positive regulation of protein targeting to membrane;GO:1904064//positive regulation of cation transmembrane transport
ENSG00000027697	3227	1766	1657	1559	1320	1265	46.49	39.12	45.19	24.09	21.58	22.3	43.6	22.6567	-0.944393	1.40514e-28	1.06741e-26	IFNGR1	interferon gamma receptor 1 [Source:HGNC Symbol;Acc:HGNC:5439]	Environmental Information Processing;Human Diseases;Human Diseases;Human Diseases;Environmental Information Processing;Human Diseases;Organismal Systems;Organismal Systems;Human Diseases;Environmental Information Processing;Human Diseases;Human Diseases;Human Diseases;Human Diseases	Signaling molecules and interaction;Infectious diseases;Infectious diseases;Infectious diseases;Signal transduction;Infectious diseases;Immune system;Development;Infectious diseases;Signal transduction;Infectious diseases;Infectious diseases;Infectious diseases;Immune diseases	ko04060//Cytokine-cytokine receptor interaction;ko05168//Herpes simplex infection;ko05152//Tuberculosis;ko05164//Influenza A;ko04630//Jak-STAT signaling pathway;ko05162//Measles;ko04650//Natural killer cell mediated cytotoxicity;ko04380//Osteoclast differentiation;ko05145//Toxoplasmosis;ko04066//HIF-1 signaling pathway;ko05142//Chagas disease (American trypanosomiasis);ko05132//Salmonella infecti…	K05132;K05132;K05132;K05132;K05132;K05132;K05132;K05132;K05132;K05132;K05132;K05132;K05132;K05132	GO:0005886//plasma membrane;GO:0005887//integral component of plasma membrane;GO:0016020//membrane;GO:0016021//integral component of membrane	GO:0004896//cytokine receptor activity;GO:0004906//interferon-gamma receptor activity;GO:0005515//protein binding;GO:0019955//cytokine binding	GO:0007165//signal transduction;GO:0009615//response to virus;GO:0019221//cytokine-mediated signaling pathway;GO:0060333//interferon-gamma-mediated signaling pathway;GO:0060334//regulation of interferon-gamma-mediated signaling pathway
ENSG00000205542	13790	9286	7436	21139	19178	18466	268.4	277.93	274.03	441.29	423.65	439.79	273.453	434.91	0.669422	2.78537e-28	2.10532e-26	TMSB4X	thymosin beta 4 X-linked [Source:HGNC Symbol;Acc:HGNC:11881]	Cellular Processes	Cell motility	ko04810//Regulation of actin cytoskeleton	K05764	GO:0005576//extracellular region;GO:0005622//intracellular;GO:0005634//nucleus;GO:0005737//cytoplasm;GO:0005829//cytosol;GO:0005856//cytoskeleton;GO:0031093//platelet alpha granule lumen	GO:0003723//RNA binding;GO:0003779//actin binding;GO:0003785//actin monomer binding;GO:0005515//protein binding;GO:0019899//enzyme binding	GO:0002576//platelet degranulation;GO:0007015//actin filament organization;GO:0007253//cytoplasmic sequestering of NF-kappaB;GO:0030334//regulation of cell migration;GO:0032088//negative regulation of NF-kappaB transcription factor activity;GO:0033209//tumor necrosis factor-mediated signaling pathway;GO:0042989//sequestering of actin monomers;GO:0043536//positive regulation of blood vessel endoth…
ENSG00000100036	1968	1320	1082	980	886	911	15.12	15.59	15.74	8.08	7.73	8.56	15.4833	8.12333	-0.930572	3.67187e-28	2.76157e-26	SLC35E4	solute carrier family 35 member E4 [Source:HGNC Symbol;Acc:HGNC:17058]	-	-	-	-	GO:0005794//Golgi apparatus;GO:0016020//membrane;GO:0016021//integral component of membrane	GO:0015165//pyrimidine nucleotide-sugar transmembrane transporter activity;GO:0015297//antiporter activity;GO:0022857//transmembrane transporter activity	GO:0055085//transmembrane transport;GO:0090481//pyrimidine nucleotide-sugar transmembrane transport
ENSG00000135473	1923	1109	928	3140	3189	2859	8.06	7.15	7.37	14.12	15.18	14.67	7.52667	14.6567	0.961474	4.31391e-28	3.22839e-26	PAN2	poly(A) specific ribonuclease subunit PAN2 [Source:HGNC Symbol;Acc:HGNC:20074]	Genetic Information Processing	Folding, sorting and degradation	ko03018//RNA degradation	K12571	GO:0000932//cytoplasmic mRNA processing body;GO:0005634//nucleus;GO:0005737//cytoplasm;GO:0005829//cytosol;GO:0031251//PAN complex	GO:0000175//3'-5'-exoribonuclease activity;GO:0003676//nucleic acid binding;GO:0004518//nuclease activity;GO:0004527//exonuclease activity;GO:0004535//poly(A)-specific ribonuclease activity;GO:0005515//protein binding;GO:0016787//hydrolase activity;GO:0046872//metal ion binding	GO:0000288//nuclear-transcribed mRNA catabolic process, deadenylation-dependent decay;GO:0000289//nuclear-transcribed mRNA poly(A) tail shortening;GO:0006397//mRNA processing;GO:0010606//positive regulation of cytoplasmic mRNA processing body assembly;GO:0090305//nucleic acid phosphodiester bond hydrolysis;GO:0090503//RNA phosphodiester bond hydrolysis, exonucleolytic
ENSG00000171747	19291	13489	10418	30705	29452	27408	366.23	393.79	374.46	625.2	634.58	636.68	378.16	632.153	0.741278	4.59875e-28	3.4246e-26	LGALS4	galectin 4 [Source:HGNC Symbol;Acc:HGNC:6565]	-	-	-	-	GO:0005615//extracellular space;GO:0005829//cytosol;GO:0005886//plasma membrane	GO:0016936//galactoside binding;GO:0030246//carbohydrate binding	GO:0007155//cell adhesion
ENSG00000139292	515	227	224	1352	1141	1248	2.68	1.82	2.21	7.55	6.74	7.95	2.23667	7.41333	1.72877	5.11271e-28	3.78866e-26	LGR5	leucine rich repeat containing G protein-coupled receptor 5 [Source:HGNC Symbol;Acc:HGNC:4504]	-	-	-	-	GO:0005794//Golgi apparatus;GO:0005886//plasma membrane;GO:0005887//integral component of plasma membrane;GO:0016020//membrane;GO:0016021//integral component of membrane;GO:0032588//trans-Golgi network membrane	GO:0004888//transmembrane signaling receptor activity;GO:0004930//G-protein coupled receptor activity;GO:0005515//protein binding;GO:0008528//G-protein coupled peptide receptor activity;GO:0016500//protein-hormone receptor activity	GO:0001942//hair follicle development;GO:0007165//signal transduction;GO:0007186//G-protein coupled receptor signaling pathway;GO:0007189//adenylate cyclase-activating G-protein coupled receptor signaling pathway;GO:0007190//activation of adenylate cyclase activity;GO:0009755//hormone-mediated signaling pathway;GO:0009994//oocyte differentiation;GO:0042127//regulation of cell proliferation;GO:004…
ENSG00000120738	26062	16916	12940	15899	15256	14147	145.16	144.89	136.46	94.98	96.44	96.42	142.17	95.9467	-0.567312	5.30583e-28	3.91259e-26	EGR1	early growth response 1 [Source:HGNC Symbol;Acc:HGNC:3238]	Human Diseases;Human Diseases;Human Diseases	Infectious diseases;Endocrine and metabolic diseases;Neurodegenerative diseases	ko05166//HTLV-I infection;ko04933//AGE-RAGE signaling pathway in diabetic complications;ko05020//Prion diseases	K09203;K09203;K09203	GO:0005634//nucleus;GO:0005654//nucleoplasm;GO:0005737//cytoplasm	GO:0000976//transcription regulatory region sequence-specific DNA binding;GO:0000977//RNA polymerase II regulatory region sequence-specific DNA binding;GO:0000981//RNA polymerase II transcription factor activity, sequence-specific DNA binding;GO:0001228//transcriptional activator activity, RNA polymerase II transcription regulatory region sequence-specific binding;GO:0003676//nucleic acid binding…	GO:0000122//negative regulation of transcription from RNA polymerase II promoter;GO:0001666//response to hypoxia;GO:0002931//response to ischemia;GO:0006355//regulation of transcription, DNA-templated;GO:0006357//regulation of transcription from RNA polymerase II promoter;GO:0006366//transcription from RNA polymerase II promoter;GO:0009749//response to glucose;GO:0010628//positive regulation of g…
ENSG00000114268	1649	1078	829	767	734	701	19.5	19.61	18.57	9.73	9.85	10.15	19.2267	9.91	-0.956152	5.63371e-28	4.13421e-26	PFKFB4	6-phosphofructo-2-kinase/fructose-2,6-biphosphatase 4 [Source:HGNC Symbol;Acc:HGNC:8875]	Environmental Information Processing;Metabolism	Signal transduction;Carbohydrate metabolism	ko04152//AMPK signaling pathway;ko00051//Fructose and mannose metabolism	K19030;K19030	GO:0005829//cytosol	GO:0000166//nucleotide binding;GO:0003824//catalytic activity;GO:0003873//6-phosphofructo-2-kinase activity;GO:0004331//fructose-2,6-bisphosphate 2-phosphatase activity;GO:0005524//ATP binding;GO:0016301//kinase activity;GO:0016740//transferase activity;GO:0016787//hydrolase activity	GO:0006000//fructose metabolic process;GO:0006003//fructose 2,6-bisphosphate metabolic process;GO:0008152//metabolic process;GO:0016310//phosphorylation;GO:0016311//dephosphorylation;GO:0045821//positive regulation of glycolytic process;GO:0046835//carbohydrate phosphorylation
ENSG00000067596	6376	3950	3502	3809	3680	3356	42.06	40.07	43.74	26.95	27.55	27.09	41.9567	27.1967	-0.62547	5.69991e-28	4.16258e-26	DHX8	DEAH-box helicase 8 [Source:HGNC Symbol;Acc:HGNC:2749]	Genetic Information Processing	Transcription	ko03040//Spliceosome	K12818	GO:0005634//nucleus;GO:0005654//nucleoplasm;GO:0005681//spliceosomal complex;GO:0016604//nuclear body;GO:0071007//U2-type catalytic step 2 spliceosome;GO:0071013//catalytic step 2 spliceosome	GO:0000166//nucleotide binding;GO:0003676//nucleic acid binding;GO:0003723//RNA binding;GO:0004004//ATP-dependent RNA helicase activity;GO:0004386//helicase activity;GO:0005515//protein binding;GO:0005524//ATP binding;GO:0016787//hydrolase activity;GO:0034459//ATP-dependent 3'-5' RNA helicase activity;GO:0042802//identical protein binding	GO:0000390//spliceosomal complex disassembly;GO:0000398//mRNA splicing, via spliceosome;GO:0006396//RNA processing;GO:0006397//mRNA processing;GO:0008380//RNA splicing
ENSG00000198959	685	477	325	136	182	122	5.3	5.67	4.76	1.13	1.6	1.15	5.24333	1.29333	-2.01939	6.68583e-28	4.85912e-26	TGM2	transglutaminase 2 [Source:HGNC Symbol;Acc:HGNC:11778]	Human Diseases	Neurodegenerative diseases	ko05016//Huntington disease	K05625	GO:0005737//cytoplasm;GO:0005739//mitochondrion;GO:0005783//endoplasmic reticulum;GO:0005829//cytosol;GO:0005886//plasma membrane;GO:0005925//focal adhesion;GO:0031226//intrinsic component of plasma membrane;GO:0070062//extracellular exosome	GO:0003810//protein-glutamine gamma-glutamyltransferase activity;GO:0005515//protein binding;GO:0005525//GTP binding;GO:0016740//transferase activity;GO:0016746//transferase activity, transferring acyl groups;GO:0019904//protein domain specific binding;GO:0046872//metal ion binding	GO:0001974//blood vessel remodeling;GO:0007200//phospholipase C-activating G-protein coupled receptor signaling pathway;GO:0018149//peptide cross-linking;GO:0018153//isopeptide cross-linking via N6-(L-isoglutamyl)-L-lysine;GO:0032471//negative regulation of endoplasmic reticulum calcium ion concentration;GO:0043065//positive regulation of apoptotic process;GO:0043123//positive regulation of I-kap…
ENSG00000106789	3225	2206	1741	1807	1647	1386	10.16	10.69	10.39	6.11	5.89	5.34	10.4133	5.78	-0.849291	7.84419e-28	5.67372e-26	CORO2A	coronin 2A [Source:HGNC Symbol;Acc:HGNC:2255]	-	-	-	-	GO:0017053//transcriptional repressor complex	GO:0003779//actin binding;GO:0005515//protein binding;GO:0051015//actin filament binding	GO:0035556//intracellular signal transduction
ENSG00000100167	467	249	217	1024	1015	1016	3.27	2.68	2.88	7.7	8.07	8.71	2.94333	8.16	1.47112	8.11977e-28	5.84507e-26	44442	septin 3 [Source:HGNC Symbol;Acc:HGNC:10750]	Human Diseases	Infectious diseases	ko05100//Bacterial invasion of epithelial cells	K16938	GO:0005737//cytoplasm;GO:0005856//cytoskeleton;GO:0005940//septin ring;GO:0015630//microtubule cytoskeleton;GO:0030054//cell junction;GO:0031105//septin complex;GO:0043005//neuron projection;GO:0045202//synapse;GO:0099569//presynaptic cytoskeleton	GO:0000166//nucleotide binding;GO:0003674//molecular_function;GO:0003924//GTPase activity;GO:0005515//protein binding;GO:0005525//GTP binding;GO:0032947//protein complex scaffold;GO:0042802//identical protein binding	GO:0007049//cell cycle;GO:0051301//cell division;GO:0060271//cilium morphogenesis;GO:0061640//cytoskeleton-dependent cytokinesis
ENSG00000106078	1767	1136	928	2994	2696	2629	9.1	8.99	9.04	16.53	15.75	16.56	9.04333	16.28	0.848174	1.06748e-27	7.64789e-26	COBL	cordon-bleu WH2 repeat protein [Source:HGNC Symbol;Acc:HGNC:22199]	-	-	-	-	GO:0001726//ruffle;GO:0005737//cytoplasm;GO:0005856//cytoskeleton;GO:0005884//actin filament;GO:0005886//plasma membrane;GO:0005938//cell cortex;GO:0016020//membrane;GO:0030424//axon;GO:0030425//dendrite;GO:0042995//cell projection;GO:0043025//neuronal cell body;GO:0044294//dendritic growth cone;GO:0044295//axonal growth cone;GO:0048471//perinuclear region of cytoplasm	GO:0003779//actin binding;GO:0003785//actin monomer binding	GO:0000578//embryonic axis specification;GO:0001757//somite specification;GO:0001843//neural tube closure;GO:0001889//liver development;GO:0030041//actin filament polymerization;GO:0030903//notochord development;GO:0033504//floor plate development;GO:0048565//digestive tract development;GO:0048669//collateral sprouting in absence of injury;GO:0051639//actin filament network formation;GO:1900006//…
ENSG00000112699	6950	4557	3641	10289	10082	9129	76.11	76.74	75.49	120.85	125.31	122.33	76.1133	122.83	0.690442	1.17825e-27	8.40171e-26	GMDS	GDP-mannose 4,6-dehydratase [Source:HGNC Symbol;Acc:HGNC:4369]	Metabolism;Metabolism;Metabolism	Global and overview maps;Carbohydrate metabolism;Carbohydrate metabolism	ko01100//Metabolic pathways;ko00520//Amino sugar and nucleotide sugar metabolism;ko00051//Fructose and mannose metabolism	K01711;K01711;K01711	GO:0005737//cytoplasm;GO:0005829//cytosol;GO:0070062//extracellular exosome	GO:0005515//protein binding;GO:0008446//GDP-mannose 4,6-dehydratase activity;GO:0016829//lyase activity;GO:0042802//identical protein binding;GO:0070401//NADP+ binding	GO:0007219//Notch signaling pathway;GO:0019673//GDP-mannose metabolic process;GO:0042351//'de novo' GDP-L-fucose biosynthetic process
ENSG00000170004	18945	12411	9810	11238	11394	10138	98.97	99.7	97.03	62.97	67.56	64.81	98.5667	65.1133	-0.598147	1.30923e-27	9.29186e-26	CHD3	chromodomain helicase DNA binding protein 3 [Source:HGNC Symbol;Acc:HGNC:1918]	-	-	-	-	GO:0005634//nucleus;GO:0005654//nucleoplasm;GO:0005730//nucleolus;GO:0005737//cytoplasm;GO:0005813//centrosome;GO:0005815//microtubule organizing center;GO:0005856//cytoskeleton;GO:0016581//NuRD complex	GO:0000166//nucleotide binding;GO:0003677//DNA binding;GO:0003723//RNA binding;GO:0004003//ATP-dependent DNA helicase activity;GO:0004386//helicase activity;GO:0004407//histone deacetylase activity;GO:0005515//protein binding;GO:0005524//ATP binding;GO:0008270//zinc ion binding;GO:0016787//hydrolase activity;GO:0046872//metal ion binding	GO:0006325//chromatin organization;GO:0006333//chromatin assembly or disassembly;GO:0006355//regulation of transcription, DNA-templated;GO:0006357//regulation of transcription from RNA polymerase II promoter;GO:0007051//spindle organization;GO:0007098//centrosome cycle;GO:0016575//histone deacetylation;GO:0032508//DNA duplex unwinding
ENSG00000130589	5322	3661	2663	2507	2695	2176	11.71	12.38	11.09	5.91	6.73	5.86	11.7267	6.16667	-0.92723	1.90699e-27	1.3471e-25	HELZ2	helicase with zinc finger 2 [Source:HGNC Symbol;Acc:HGNC:30021]	-	-	-	-	GO:0005634//nucleus;GO:0005654//nucleoplasm;GO:0005737//cytoplasm;GO:0016020//membrane	GO:0000166//nucleotide binding;GO:0003677//DNA binding;GO:0003723//RNA binding;GO:0004004//ATP-dependent RNA helicase activity;GO:0004386//helicase activity;GO:0004540//ribonuclease activity;GO:0005515//protein binding;GO:0005524//ATP binding;GO:0016787//hydrolase activity;GO:0030374//ligand-dependent nuclear receptor transcription coactivator activity;GO:0046872//metal ion binding	GO:0000184//nuclear-transcribed mRNA catabolic process, nonsense-mediated decay;GO:0019216//regulation of lipid metabolic process;GO:0045944//positive regulation of transcription from RNA polymerase II promoter;GO:0090501//RNA phosphodiester bond hydrolysis
ENSG00000147065	88514	57740	47819	58054	56728	52314	685.76	687.9	701.44	482.4	498.81	495.94	691.7	492.383	-0.490365	2.29518e-27	1.61378e-25	MSN	moesin [Source:HGNC Symbol;Acc:HGNC:7373]	Cellular Processes;Human Diseases;Human Diseases;Organismal Systems	Cell motility;Cancers;Infectious diseases;Immune system	ko04810//Regulation of actin cytoskeleton;ko05205//Proteoglycans in cancer;ko05162//Measles;ko04670//Leukocyte transendothelial migration	K05763;K05763;K05763;K05763	GO:0001931//uropod;GO:0005615//extracellular space;GO:0005634//nucleus;GO:0005737//cytoplasm;GO:0005829//cytosol;GO:0005856//cytoskeleton;GO:0005886//plasma membrane;GO:0005902//microvillus;GO:0005925//focal adhesion;GO:0009986//cell surface;GO:0016020//membrane;GO:0016323//basolateral plasma membrane;GO:0016324//apical plasma membrane;GO:0030175//filopodium;GO:0031143//pseudopodium;GO:0031528//m…	GO:0003725//double-stranded RNA binding;GO:0003779//actin binding;GO:0005102//receptor binding;GO:0005200//structural constituent of cytoskeleton;GO:0005515//protein binding;GO:0008092//cytoskeletal protein binding;GO:0019899//enzyme binding;GO:0019901//protein kinase binding;GO:0050839//cell adhesion molecule binding	GO:0001771//immunological synapse formation;GO:0007010//cytoskeleton organization;GO:0007159//leukocyte cell-cell adhesion;GO:0008360//regulation of cell shape;GO:0008361//regulation of cell size;GO:0010628//positive regulation of gene expression;GO:0022612//gland morphogenesis;GO:0022614//membrane to membrane docking;GO:0035722//interleukin-12-mediated signaling pathway;GO:0042098//T cell prolif…
ENSG00000155254	3564	2237	2000	5703	5638	5268	19.34	18.67	20.55	33.19	34.72	34.98	19.52	34.2967	0.813115	2.6677e-27	1.86702e-25	MARVELD1	MARVEL domain containing 1 [Source:HGNC Symbol;Acc:HGNC:28674]	-	-	-	-	GO:0005634//nucleus;GO:0005737//cytoplasm;GO:0005856//cytoskeleton;GO:0005886//plasma membrane;GO:0016020//membrane;GO:0016021//integral component of membrane	GO:0019911//structural constituent of myelin sheath	GO:0007049//cell cycle;GO:0042552//myelination
ENSG00000164266	260	214	143	836	798	822	5.25	6.65	5.47	18.12	18.3	20.32	5.79	18.9133	1.70777	3.12823e-27	2.17924e-25	SPINK1	serine peptidase inhibitor, Kazal type 1 [Source:HGNC Symbol;Acc:HGNC:11244]	-	-	-	-	GO:0005576//extracellular region;GO:0005615//extracellular space;GO:0070062//extracellular exosome	GO:0004866//endopeptidase inhibitor activity;GO:0004867//serine-type endopeptidase inhibitor activity;GO:0005515//protein binding;GO:0030414//peptidase inhibitor activity	GO:0010466//negative regulation of peptidase activity;GO:0010751//negative regulation of nitric oxide mediated signal transduction;GO:0010951//negative regulation of endopeptidase activity;GO:0048240//sperm capacitation;GO:0050732//negative regulation of peptidyl-tyrosine phosphorylation;GO:0060046//regulation of acrosome reaction;GO:0090281//negative regulation of calcium ion import;GO:1900004//…
ENSG00000213281	7513	4429	3968	4459	4040	3513	29.52	26.76	29.51	18.79	18.01	16.89	28.5967	17.8967	-0.676156	7.28337e-27	5.05059e-25	NRAS	NRAS proto-oncogene, GTPase [Source:HGNC Symbol;Acc:HGNC:7989]	Human Diseases;Environmental Information Processing;Environmental Information Processing;Human Diseases;Environmental Information Processing;Cellular Processes;Environmental Information Processing;Human Diseases;Human Diseases;Organismal Systems;Human Diseases;Organismal Systems;Human Diseases;Human Diseases;Environmental Information Processing;Cellular Processes;Organismal Systems;Cellular Proce…	Cancers;Signal transduction;Signal transduction;Infectious diseases;Signal transduction;Cell motility;Signal transduction;Cancers;Cancers;Immune system;Substance dependence;Endocrine system;Cancers;Infectious diseases;Signal transduction;Cellular community - eukaryotes;Endocrine system;Cellular community - eukaryotes;Signal transduction;Infectious diseases;Immune system;Development;Signal transdu…	ko05200//Pathways in cancer;ko04151//PI3K-Akt signaling pathway;ko04010//MAPK signaling pathway;ko05166//HTLV-I infection;ko04014//Ras signaling pathway;ko04810//Regulation of actin cytoskeleton;ko04015//Rap1 signaling pathway;ko05203//Viral carcinogenesis;ko05205//Proteoglycans in cancer;ko04062//Chemokine signaling pathway;ko05034//Alcoholism;ko04921//Oxytocin signaling pathway;ko05206//MicroRN…	K07828;K07828;K07828;K07828;K07828;K07828;K07828;K07828;K07828;K07828;K07828;K07828;K07828;K07828;K07828;K07828;K07828;K07828;K07828;K07828;K07828;K07828;K07828;K07828;K07828;K07828;K07828;K07828;K07828;K07828;K07828;K07828;K07828;K07828;K07828;K07828;K07828;K07828;K07828;K07828;K07828;K07828;K07828;K07828;K07828;K07828;K07828;K07828;K07828;K07828;K07828;K07828;K07828;K07828	GO:0000139//Golgi membrane;GO:0005794//Golgi apparatus;GO:0005886//plasma membrane;GO:0016020//membrane;GO:0070062//extracellular exosome;GO:0070821//tertiary granule membrane	GO:0000166//nucleotide binding;GO:0003924//GTPase activity;GO:0005515//protein binding;GO:0005525//GTP binding;GO:0044877//macromolecular complex binding	GO:0000165//MAPK cascade;GO:0001938//positive regulation of endothelial cell proliferation;GO:0002223//stimulatory C-type lectin receptor signaling pathway;GO:0007165//signal transduction;GO:0007265//Ras protein signal transduction;GO:0043312//neutrophil degranulation
ENSG00000072682	7192	5069	3878	4187	3939	3837	87.4	94.72	89.22	54.57	54.33	57.05	90.4467	55.3167	-0.709353	7.97414e-27	5.50434e-25	P4HA2	prolyl 4-hydroxylase subunit alpha 2 [Source:HGNC Symbol;Acc:HGNC:8547]	Metabolism;Metabolism	Global and overview maps;Amino acid metabolism	ko01100//Metabolic pathways;ko00330//Arginine and proline metabolism	K00472;K00472	GO:0005654//nucleoplasm;GO:0005783//endoplasmic reticulum;GO:0005788//endoplasmic reticulum lumen;GO:0005829//cytosol;GO:0043231//intracellular membrane-bounded organelle	GO:0004656//procollagen-proline 4-dioxygenase activity;GO:0005506//iron ion binding;GO:0009055//electron carrier activity;GO:0016491//oxidoreductase activity;GO:0016702//oxidoreductase activity, acting on single donors with incorporation of molecular oxygen, incorporation of two atoms of oxygen;GO:0016705//oxidoreductase activity, acting on paired donors, with incorporation or reduction of molecu…	GO:0018401//peptidyl-proline hydroxylation to 4-hydroxy-L-proline;GO:0019511//peptidyl-proline hydroxylation;GO:0022900//electron transport chain;GO:0055114//oxidation-reduction process
ENSG00000108179	21591	15564	11837	12426	12400	11473	250.66	277.86	260.19	154.73	163.39	162.98	262.903	160.367	-0.713158	8.54878e-27	5.87418e-25	PPIF	peptidylprolyl isomerase F [Source:HGNC Symbol;Acc:HGNC:9259]	Human Diseases;Environmental Information Processing;Environmental Information Processing;Human Diseases;Human Diseases	Neurodegenerative diseases;Signal transduction;Signal transduction;Neurodegenerative diseases;Infectious diseases	ko05016//Huntington disease;ko04020//Calcium signaling pathway;ko04022//cGMP - PKG signaling pathway;ko05012//Parkinson disease;ko05145//Toxoplasmosis	K09565;K09565;K09565;K09565;K09565	GO:0005739//mitochondrion;GO:0005743//mitochondrial inner membrane;GO:0005753//mitochondrial proton-transporting ATP synthase complex;GO:0005757//mitochondrial permeability transition pore complex;GO:0005759//mitochondrial matrix;GO:0016020//membrane	GO:0003755//peptidyl-prolyl cis-trans isomerase activity;GO:0005515//protein binding;GO:0016018//cyclosporin A binding;GO:0016853//isomerase activity;GO:0042277//peptide binding;GO:0051082//unfolded protein binding	GO:0000413//protein peptidyl-prolyl isomerization;GO:0002931//response to ischemia;GO:0006457//protein folding;GO:0006915//apoptotic process;GO:0006979//response to oxidative stress;GO:0008637//apoptotic mitochondrial changes;GO:0010849//regulation of proton-transporting ATPase activity, rotational mechanism;GO:0010939//regulation of necrotic cell death;GO:0012501//programmed cell death;GO:003278…
ENSG00000122176	1197	845	668	2309	2340	2248	6.32	6.86	6.68	13.08	14.02	14.53	6.62	13.8767	1.06776	1.13392e-26	7.75631e-25	FMOD	fibromodulin [Source:HGNC Symbol;Acc:HGNC:3774]	-	-	-	-	GO:0005576//extracellular region;GO:0005615//extracellular space;GO:0005796//Golgi lumen;GO:0031012//extracellular matrix;GO:0043202//lysosomal lumen	GO:0030021//extracellular matrix structural constituent conferring compression resistance	GO:0007181//transforming growth factor beta receptor complex assembly;GO:0018146//keratan sulfate biosynthetic process;GO:0030199//collagen fibril organization;GO:0042340//keratan sulfate catabolic process
ENSG00000148468	3162	1999	1831	5315	4984	4775	24.26	23.58	26.59	43.73	43.39	44.82	24.81	43.98	0.825926	1.146e-26	7.80365e-25	FAM171A1	family with sequence similarity 171 member A1 [Source:HGNC Symbol;Acc:HGNC:23522]	-	-	-	-	GO:0016020//membrane;GO:0016021//integral component of membrane	-	-
ENSG00000086696	9362	6413	5165	5501	5434	5149	78.01	82.18	81.49	49.16	51.39	52.5	80.56	51.0167	-0.659095	1.42174e-26	9.63789e-25	HSD17B2	hydroxysteroid 17-beta dehydrogenase 2 [Source:HGNC Symbol;Acc:HGNC:5211]	Metabolism;Metabolism;Organismal Systems	Global and overview maps;Lipid metabolism;Endocrine system	ko01100//Metabolic pathways;ko00140//Steroid hormone biosynthesis;ko04913//Ovarian Steroidogenesis	K13368;K13368;K13368	GO:0005789//endoplasmic reticulum membrane;GO:0016020//membrane;GO:0016021//integral component of membrane	GO:0004303//estradiol 17-beta-dehydrogenase activity;GO:0016491//oxidoreductase activity;GO:0047006//17-alpha,20-alpha-dihydroxypregn-4-en-3-one dehydrogenase activity;GO:0047035//testosterone dehydrogenase (NAD+) activity	GO:0001701//in utero embryonic development;GO:0001890//placenta development;GO:0006629//lipid metabolic process;GO:0006694//steroid biosynthetic process;GO:0006703//estrogen biosynthetic process;GO:0032526//response to retinoic acid;GO:0055114//oxidation-reduction process
ENSG00000111846	991	694	589	382	413	354	5.93	6.39	6.67	2.45	2.8	2.59	6.33	2.61333	-1.27631	1.50794e-26	1.01765e-24	GCNT2	glucosaminyl (N-acetyl) transferase 2 (I blood group) [Source:HGNC Symbol;Acc:HGNC:4204]	Metabolism;Metabolism	Global and overview maps;Glycan biosynthesis and metabolism	ko01100//Metabolic pathways;ko00601//Glycosphingolipid biosynthesis - lacto and neolacto series	K00742;K00742	GO:0000139//Golgi membrane;GO:0005575//cellular_component;GO:0005794//Golgi apparatus;GO:0016020//membrane;GO:0016021//integral component of membrane	GO:0008109//N-acetyllactosaminide beta-1,6-N-acetylglucosaminyltransferase activity;GO:0008375//acetylglucosaminyltransferase activity;GO:0016740//transferase activity;GO:0016757//transferase activity, transferring glycosyl groups	GO:0006024//glycosaminoglycan biosynthetic process;GO:0006486//protein glycosylation;GO:0007179//transforming growth factor beta receptor signaling pathway;GO:0007275//multicellular organism development;GO:0008284//positive regulation of cell proliferation;GO:0010608//posttranscriptional regulation of gene expression;GO:0010718//positive regulation of epithelial to mesenchymal transition;GO:00108…
ENSG00000133065	6344	4146	3119	3675	3520	3163	22.19	22.3	20.66	13.79	13.97	13.54	21.7167	13.7667	-0.657623	1.88425e-26	1.26597e-24	SLC41A1	solute carrier family 41 member 1 [Source:HGNC Symbol;Acc:HGNC:19429]	-	-	-	-	GO:0005886//plasma membrane;GO:0016020//membrane;GO:0016021//integral component of membrane;GO:0016323//basolateral plasma membrane;GO:0032991//macromolecular complex	GO:0008324//cation transmembrane transporter activity;GO:0015095//magnesium ion transmembrane transporter activity;GO:0022857//transmembrane transporter activity;GO:0072509//divalent inorganic cation transmembrane transporter activity	GO:0006811//ion transport;GO:0006812//cation transport;GO:0010961//cellular magnesium ion homeostasis;GO:0015693//magnesium ion transport;GO:0035725//sodium ion transmembrane transport;GO:0070838//divalent metal ion transport;GO:0071286//cellular response to magnesium ion;GO:1903830//magnesium ion transmembrane transport
ENSG00000164171	25690	13593	12109	13369	11674	10811	57.06	46.43	50.92	31.85	29.43	29.38	51.47	30.22	-0.768228	1.96959e-26	1.31745e-24	ITGA2	integrin subunit alpha 2 [Source:HGNC Symbol;Acc:HGNC:6137]	Human Diseases;Environmental Information Processing;Cellular Processes;Cellular Processes;Human Diseases;Cellular Processes;Organismal Systems;Human Diseases;Human Diseases;Organismal Systems;Human Diseases;Environmental Information Processing;Human Diseases	Cancers;Signal transduction;Cell motility;Cellular community - eukaryotes;Cancers;Transport and catabolism;Immune system;Cardiovascular diseases;Cancers;Immune system;Cardiovascular diseases;Signaling molecules and interaction;Cardiovascular diseases	ko05200//Pathways in cancer;ko04151//PI3K-Akt signaling pathway;ko04810//Regulation of actin cytoskeleton;ko04510//Focal adhesion;ko05205//Proteoglycans in cancer;ko04145//Phagosome;ko04611//Platelet activation;ko05414//Dilated cardiomyopathy (DCM);ko05222//Small cell lung cancer;ko04640//Hematopoietic cell lineage;ko05410//Hypertrophic cardiomyopathy (HCM);ko04512//ECM-receptor interaction;ko054…	K06481;K06481;K06481;K06481;K06481;K06481;K06481;K06481;K06481;K06481;K06481;K06481;K06481	GO:0005634//nucleus;GO:0005886//plasma membrane;GO:0005925//focal adhesion;GO:0008305//integrin complex;GO:0009897//external side of plasma membrane;GO:0009986//cell surface;GO:0016020//membrane;GO:0016021//integral component of membrane;GO:0030424//axon;GO:0034666//integrin alpha2-beta1 complex;GO:0042995//cell projection;GO:0043679//axon terminus;GO:0045178//basal part of cell;GO:0048471//perin…	GO:0001540//beta-amyloid binding;GO:0001618//virus receptor activity;GO:0005178//integrin binding;GO:0005515//protein binding;GO:0005518//collagen binding;GO:0038064//collagen receptor activity;GO:0043236//laminin binding;GO:0043395//heparan sulfate proteoglycan binding;GO:0044877//macromolecular complex binding;GO:0046872//metal ion binding;GO:0046982//protein heterodimerization activity;GO:0098…	GO:0001666//response to hypoxia;GO:0002687//positive regulation of leukocyte migration;GO:0006929//substrate-dependent cell migration;GO:0006971//hypotonic response;GO:0007155//cell adhesion;GO:0007160//cell-matrix adhesion;GO:0007229//integrin-mediated signaling pathway;GO:0007565//female pregnancy;GO:0007596//blood coagulation;GO:0008283//cell proliferation;GO:0009887//organ morphogenesis;GO:00…
ENSG00000119335	22363	12099	10138	34862	30937	30031	266.74	221.92	228.95	446	418.81	438.31	239.203	434.373	0.860698	1.9848e-26	1.32177e-24	SET	SET nuclear proto-oncogene [Source:HGNC Symbol;Acc:HGNC:10760]	-	-	-	-	GO:0005634//nucleus;GO:0005654//nucleoplasm;GO:0005737//cytoplasm;GO:0005783//endoplasmic reticulum;GO:0005811//lipid particle;GO:0005829//cytosol;GO:0032991//macromolecular complex;GO:0048471//perinuclear region of cytoplasm	GO:0003677//DNA binding;GO:0004864//protein phosphatase inhibitor activity;GO:0005515//protein binding;GO:0019888//protein phosphatase regulator activity;GO:0042393//histone binding	GO:0006260//DNA replication;GO:0006334//nucleosome assembly;GO:0006337//nucleosome disassembly;GO:0016032//viral process;GO:0032515//negative regulation of phosphoprotein phosphatase activity;GO:0035067//negative regulation of histone acetylation;GO:0043488//regulation of mRNA stability;GO:0043524//negative regulation of neuron apoptotic process;GO:0043666//regulation of phosphoprotein phosphatas…
ENSG00000099889	15382	10536	8266	23370	21830	20435	87.47	92.14	89	142.54	140.9	142.2	89.5367	141.88	0.664121	2.73883e-26	1.81591e-24	ARVCF	ARVCF, delta catenin family member [Source:HGNC Symbol;Acc:HGNC:728]	-	-	-	-	GO:0005622//intracellular;GO:0005634//nucleus;GO:0005737//cytoplasm;GO:0005886//plasma membrane;GO:0005911//cell-cell junction;GO:0005913//cell-cell adherens junction	GO:0005515//protein binding;GO:0045296//cadherin binding	GO:0007043//cell-cell junction assembly;GO:0007155//cell adhesion;GO:0007275//multicellular organism development;GO:0016339//calcium-dependent cell-cell adhesion via plasma membrane cell adhesion molecules;GO:0098609//cell-cell adhesion
ENSG00000101298	763	409	350	1485	1403	1441	2.52	2.08	2.19	5.26	5.26	5.82	2.26333	5.44667	1.26692	4.18943e-26	2.76557e-24	SNPH	syntaphilin [Source:HGNC Symbol;Acc:HGNC:15931]	-	-	-	-	GO:0005737//cytoplasm;GO:0005881//cytoplasmic microtubule;GO:0005886//plasma membrane;GO:0016020//membrane;GO:0016021//integral component of membrane;GO:0030054//cell junction;GO:0031966//mitochondrial membrane;GO:0042734//presynaptic membrane;GO:0043005//neuron projection;GO:0043025//neuronal cell body;GO:0045202//synapse	GO:0017075//syntaxin-1 binding	GO:0007269//neurotransmitter secretion;GO:0007420//brain development;GO:0016081//synaptic vesicle docking;GO:0030182//neuron differentiation
ENSG00000155066	8299	5601	4515	5084	5039	4529	37.93	39.36	39.07	24.92	26.14	25.33	38.7867	25.4633	-0.60714	4.38575e-26	2.88258e-24	PROM2	prominin 2 [Source:HGNC Symbol;Acc:HGNC:20685]	-	-	-	-	GO:0005886//plasma membrane;GO:0005887//integral component of plasma membrane;GO:0005902//microvillus;GO:0005929//cilium;GO:0009986//cell surface;GO:0016020//membrane;GO:0016021//integral component of membrane;GO:0016323//basolateral plasma membrane;GO:0016324//apical plasma membrane;GO:0031410//cytoplasmic vesicle;GO:0031528//microvillus membrane;GO:0042995//cell projection;GO:0044393//microspik…	GO:0015485//cholesterol binding	GO:0001934//positive regulation of protein phosphorylation;GO:0031346//positive regulation of cell projection organization;GO:0043087//regulation of GTPase activity;GO:0048550//negative regulation of pinocytosis;GO:2001287//negative regulation of caveolin-mediated endocytosis
ENSG00000151474	1209	815	636	2239	2076	1842	11.58	12	11.53	23	22.57	21.59	11.7033	22.3867	0.93572	5.01174e-26	3.27976e-24	FRMD4A	FERM domain containing 4A [Source:HGNC Symbol;Acc:HGNC:25491]	-	-	-	-	GO:0005737//cytoplasm;GO:0005856//cytoskeleton;GO:0005912//adherens junction;GO:0005923//bicellular tight junction;GO:0030054//cell junction	GO:0030674//protein binding, bridging	GO:0090162//establishment of epithelial cell polarity
ENSG00000128567	9082	6344	4717	5224	5119	4744	77.13	82.85	75.85	47.59	49.34	49.3	78.61	48.7433	-0.689508	6.37019e-26	4.15078e-24	PODXL	podocalyxin like [Source:HGNC Symbol;Acc:HGNC:9171]	-	-	-	-	GO:0001726//ruffle;GO:0005615//extracellular space;GO:0005730//nucleolus;GO:0005737//cytoplasm;GO:0005815//microtubule organizing center;GO:0005886//plasma membrane;GO:0005887//integral component of plasma membrane;GO:0005902//microvillus;GO:0016020//membrane;GO:0016021//integral component of membrane;GO:0016324//apical plasma membrane;GO:0030027//lamellipodium;GO:0030175//filopodium;GO:0031528//…	GO:0005515//protein binding	GO:0007155//cell adhesion;GO:0007162//negative regulation of cell adhesion;GO:0016477//cell migration;GO:0022407//regulation of cell-cell adhesion;GO:0022408//negative regulation of cell-cell adhesion;GO:0030335//positive regulation of cell migration;GO:0032534//regulation of microvillus assembly;GO:0033634//positive regulation of cell-cell adhesion mediated by integrin;GO:0072015//glomerular vis…
ENSG00000169469	324	212	187	810	750	723	9.13	9.19	9.98	24.49	24	24.94	9.43333	24.4767	1.37557	6.79287e-26	4.4072e-24	SPRR1B	small proline rich protein 1B [Source:HGNC Symbol;Acc:HGNC:11260]	-	-	-	-	GO:0001533//cornified envelope;GO:0005737//cytoplasm;GO:0005829//cytosol	GO:0005198//structural molecule activity;GO:0030674//protein binding, bridging	GO:0008544//epidermis development;GO:0018149//peptide cross-linking;GO:0030216//keratinocyte differentiation;GO:0031424//keratinization;GO:0070268//cornification
ENSG00000134986	955	529	513	1914	1686	1777	15.71	13.39	15.98	33.78	31.49	35.78	15.0267	33.6833	1.16451	7.65416e-26	4.94478e-24	NREP	neuronal regeneration related protein [Source:HGNC Symbol;Acc:HGNC:16834]	-	-	-	-	GO:0005634//nucleus;GO:0005737//cytoplasm	GO:0005515//protein binding	GO:0017015//regulation of transforming growth factor beta receptor signaling pathway;GO:0031103//axon regeneration;GO:0045664//regulation of neuron differentiation
ENSG00000241360	3296	2189	1613	1531	1426	1517	32.17	32.86	29.81	16.03	15.8	18.12	31.6133	16.65	-0.925011	8.259e-26	5.31282e-24	PDXP	pyridoxal phosphatase [Source:HGNC Symbol;Acc:HGNC:30259]	Metabolism;Metabolism	Global and overview maps;Metabolism of cofactors and vitamins	ko01100//Metabolic pathways;ko00750//Vitamin B6 metabolism	K07758;K07758	GO:0005737//cytoplasm;GO:0005829//cytosol;GO:0005856//cytoskeleton;GO:0005886//plasma membrane;GO:0005911//cell-cell junction;GO:0015629//actin cytoskeleton;GO:0016020//membrane;GO:0030027//lamellipodium;GO:0030496//midbody;GO:0031258//lamellipodium membrane;GO:0032154//cleavage furrow;GO:0032587//ruffle membrane;GO:0042995//cell projection;GO:0070938//contractile ring	GO:0000287//magnesium ion binding;GO:0004647//phosphoserine phosphatase activity;GO:0004721//phosphoprotein phosphatase activity;GO:0005515//protein binding;GO:0016787//hydrolase activity;GO:0016791//phosphatase activity;GO:0031072//heat shock protein binding;GO:0033883//pyridoxal phosphatase activity;GO:0042803//protein homodimerization activity;GO:0046872//metal ion binding	GO:0006470//protein dephosphorylation;GO:0007088//regulation of mitotic nuclear division;GO:0016311//dephosphorylation;GO:0030836//positive regulation of actin filament depolymerization;GO:0031247//actin rod assembly;GO:0032361//pyridoxal phosphate catabolic process;GO:0032465//regulation of cytokinesis;GO:0071318//cellular response to ATP
ENSG00000137409	23281	17106	12878	13288	13354	12253	260.97	294.86	273.31	159.76	169.89	168.06	276.38	165.903	-0.73631	9.90421e-26	6.34415e-24	MTCH1	mitochondrial carrier 1 [Source:HGNC Symbol;Acc:HGNC:17586]	-	-	-	-	GO:0005622//intracellular;GO:0005739//mitochondrion;GO:0005743//mitochondrial inner membrane;GO:0016020//membrane;GO:0016021//integral component of membrane	GO:0005515//protein binding	GO:0006915//apoptotic process;GO:0006919//activation of cysteine-type endopeptidase activity involved in apoptotic process;GO:0009966//regulation of signal transduction;GO:0043065//positive regulation of apoptotic process;GO:0045161//neuronal ion channel clustering
ENSG00000088448	2055	1263	1090	3612	3156	2831	24.53	23.19	24.64	46.25	42.76	41.36	24.12	43.4567	0.849348	1.0345e-25	6.59852e-24	ANKRD10	ankyrin repeat domain 10 [Source:HGNC Symbol;Acc:HGNC:20265]	-	-	-	-	-	GO:0005515//protein binding	-
ENSG00000127863	8	4	3	177	206	169	0.04	0.03	0.03	1	1.23	1.08	0.0333333	1.10333	5.04876	1.09922e-25	6.98187e-24	TNFRSF19	TNF receptor superfamily member 19 [Source:HGNC Symbol;Acc:HGNC:11915]	Environmental Information Processing	Signaling molecules and interaction	ko04060//Cytokine-cytokine receptor interaction	K05155	GO:0005886//plasma membrane;GO:0016020//membrane;GO:0016021//integral component of membrane	GO:0005031//tumor necrosis factor-activated receptor activity;GO:0038023//signaling receptor activity	GO:0001942//hair follicle development;GO:0006915//apoptotic process;GO:0007254//JNK cascade;GO:0033209//tumor necrosis factor-mediated signaling pathway;GO:0043123//positive regulation of I-kappaB kinase/NF-kappaB signaling;GO:0046330//positive regulation of JNK cascade
ENSG00000005884	24463	16644	13142	15380	14866	14152	175.76	183.88	178.77	118.52	121.22	124.41	179.47	121.383	-0.564172	1.58968e-25	1.00549e-23	ITGA3	integrin subunit alpha 3 [Source:HGNC Symbol;Acc:HGNC:6139]	Human Diseases;Environmental Information Processing;Cellular Processes;Cellular Processes;Human Diseases;Human Diseases;Organismal Systems;Human Diseases;Environmental Information Processing;Human Diseases	Cancers;Signal transduction;Cell motility;Cellular community - eukaryotes;Cardiovascular diseases;Cancers;Immune system;Cardiovascular diseases;Signaling molecules and interaction;Cardiovascular diseases	ko05200//Pathways in cancer;ko04151//PI3K-Akt signaling pathway;ko04810//Regulation of actin cytoskeleton;ko04510//Focal adhesion;ko05414//Dilated cardiomyopathy (DCM);ko05222//Small cell lung cancer;ko04640//Hematopoietic cell lineage;ko05410//Hypertrophic cardiomyopathy (HCM);ko04512//ECM-receptor interaction;ko05412//Arrhythmogenic right ventricular cardiomyopathy (ARVC)	K06482;K06482;K06482;K06482;K06482;K06482;K06482;K06482;K06482;K06482	GO:0005886//plasma membrane;GO:0005925//focal adhesion;GO:0008305//integrin complex;GO:0009897//external side of plasma membrane;GO:0009986//cell surface;GO:0016020//membrane;GO:0016021//integral component of membrane;GO:0016323//basolateral plasma membrane;GO:0030054//cell junction;GO:0030426//growth cone;GO:0031527//filopodium membrane;GO:0034667//integrin alpha3-beta1 complex;GO:0042995//cell …	GO:0001968//fibronectin binding;GO:0002020//protease binding;GO:0005178//integrin binding;GO:0005515//protein binding;GO:0005518//collagen binding;GO:0019904//protein domain specific binding;GO:0043236//laminin binding;GO:0046872//metal ion binding;GO:0046982//protein heterodimerization activity	GO:0001764//neuron migration;GO:0007155//cell adhesion;GO:0007160//cell-matrix adhesion;GO:0007229//integrin-mediated signaling pathway;GO:0007507//heart development;GO:0007613//memory;GO:0010628//positive regulation of gene expression;GO:0010634//positive regulation of epithelial cell migration;GO:0010811//positive regulation of cell-substrate adhesion;GO:0010976//positive regulation of neuron p…
ENSG00000168209	5279	3748	3112	2946	2861	2793	52.79	57.63	58.92	31.59	32.47	34.17	56.4467	32.7433	-0.785687	1.86223e-25	1.17297e-23	DDIT4	DNA damage inducible transcript 4 [Source:HGNC Symbol;Acc:HGNC:24944]	Environmental Information Processing;Human Diseases;Environmental Information Processing	Signal transduction;Cancers;Signal transduction	ko04151//PI3K-Akt signaling pathway;ko05206//MicroRNAs in cancer;ko04150//mTOR signaling pathway	K08270;K08270;K08270	GO:0005622//intracellular;GO:0005737//cytoplasm;GO:0005739//mitochondrion;GO:0005829//cytosol	GO:0071889//14-3-3 protein binding	GO:0001666//response to hypoxia;GO:0001764//neuron migration;GO:0006915//apoptotic process;GO:0007420//brain development;GO:0008283//cell proliferation;GO:0009968//negative regulation of signal transduction;GO:0010801//negative regulation of peptidyl-threonine phosphorylation;GO:0030182//neuron differentiation;GO:0032007//negative regulation of TOR signaling;GO:0032984//macromolecular complex dis…
ENSG00000175220	4796	3163	2569	7179	7065	6438	47.76	48.44	48.44	76.68	79.86	78.46	48.2133	78.3333	0.700194	1.95378e-25	1.22553e-23	ARHGAP1	Rho GTPase activating protein 1 [Source:HGNC Symbol;Acc:HGNC:673]	-	-	-	-	GO:0005737//cytoplasm;GO:0005829//cytosol;GO:0010008//endosome membrane;GO:0016020//membrane;GO:0016021//integral component of membrane;GO:0048471//perinuclear region of cytoplasm;GO:0070062//extracellular exosome;GO:0097443//sorting endosome	GO:0005070//SH3/SH2 adaptor activity;GO:0005096//GTPase activator activity;GO:0005515//protein binding;GO:0017124//SH3 domain binding;GO:0017137//Rab GTPase binding;GO:0045296//cadherin binding	GO:0007165//signal transduction;GO:0007264//small GTPase mediated signal transduction;GO:0007266//Rho protein signal transduction;GO:0009967//positive regulation of signal transduction;GO:0016197//endosomal transport;GO:0033572//transferrin transport;GO:0043547//positive regulation of GTPase activity;GO:0051056//regulation of small GTPase mediated signal transduction;GO:2001136//negative regulati…
ENSG00000284308	460	286	258	1061	969	850	5.52	5.27	5.86	13.65	13.19	12.47	5.55	13.1033	1.23937	1.99959e-25	1.24908e-23	C2orf81	chromosome 2 open reading frame 81 [Source:HGNC Symbol;Acc:HGNC:34350]	-	-	-	-	-	-	GO:0006355//regulation of transcription, DNA-templated
ENSG00000101166	6004	3494	2917	3429	3105	2713	58.81	52.62	54.09	36.02	34.52	32.51	55.1733	34.35	-0.683661	2.02576e-25	1.26023e-23	PRELID3B	PRELI domain containing 3B [Source:HGNC Symbol;Acc:HGNC:15892]	-	-	-	-	GO:0005758//mitochondrial intermembrane space	GO:1990050//phosphatidic acid transporter activity	GO:0015914//phospholipid transport
ENSG00000148357	4	3	0	259	224	201	0.01	0.01	0	0.79	0.72	0.7	0.00666667	0.736667	6.7879	2.40804e-25	1.4919e-23	HMCN2	hemicentin 2 [Source:HGNC Symbol;Acc:HGNC:21293]	-	-	-	-	GO:0005576//extracellular region;GO:0005604//basement membrane;GO:0005615//extracellular space;GO:0005938//cell cortex;GO:0016020//membrane;GO:0030054//cell junction;GO:0031012//extracellular matrix;GO:0032154//cleavage furrow	GO:0005201//extracellular matrix structural constituent;GO:0005509//calcium ion binding	GO:0007155//cell adhesion;GO:0050896//response to stimulus
ENSG00000101842	364	211	150	46	42	19	2.81	2.5	2.19	0.38	0.37	0.18	2.5	0.31	-3.01159	2.64596e-25	1.63261e-23	VSIG1	V-set and immunoglobulin domain containing 1 [Source:HGNC Symbol;Acc:HGNC:28675]	-	-	-	-	GO:0005886//plasma membrane;GO:0016020//membrane;GO:0016021//integral component of membrane;GO:0016323//basolateral plasma membrane	-	GO:0003382//epithelial cell morphogenesis;GO:0030277//maintenance of gastrointestinal epithelium
ENSG00000188612	14584	9124	7484	8936	8073	8234	170.35	163.89	165.51	111.95	107.03	117.69	166.583	112.223	-0.569871	2.80978e-25	1.72664e-23	SUMO2	small ubiquitin-like modifier 2 [Source:HGNC Symbol;Acc:HGNC:11125]	Genetic Information Processing	Translation	ko03013//RNA transport	K12160	GO:0005634//nucleus;GO:0005654//nucleoplasm;GO:0016605//PML body	GO:0001222//transcription corepressor binding;GO:0003723//RNA binding;GO:0005515//protein binding;GO:0019789//SUMO transferase activity;GO:0031386//protein tag;GO:0031625//ubiquitin protein ligase binding;GO:0044389//ubiquitin-like protein ligase binding	GO:0016925//protein sumoylation;GO:0032436//positive regulation of proteasomal ubiquitin-dependent protein catabolic process;GO:0045944//positive regulation of transcription from RNA polymerase II promoter
ENSG00000113269	4613	2843	2290	6649	6557	5929	17.31	16.4	16.27	26.76	27.92	27.22	16.66	27.3	0.712513	2.87652e-25	1.7605e-23	RNF130	ring finger protein 130 [Source:HGNC Symbol;Acc:HGNC:18280]	-	-	-	-	GO:0005737//cytoplasm;GO:0016020//membrane;GO:0016021//integral component of membrane	GO:0004842//ubiquitin-protein transferase activity;GO:0016740//transferase activity;GO:0046872//metal ion binding;GO:0061630//ubiquitin protein ligase activity	GO:0006511//ubiquitin-dependent protein catabolic process;GO:0006915//apoptotic process;GO:0012501//programmed cell death;GO:0016567//protein ubiquitination
ENSG00000138757	10619	5987	5216	5973	5481	5326	135.74	117.68	126.23	81.89	79.51	83.3	126.55	81.5667	-0.633656	2.92356e-25	1.78208e-23	G3BP2	G3BP stress granule assembly factor 2 [Source:HGNC Symbol;Acc:HGNC:30291]	-	-	-	-	GO:0005737//cytoplasm;GO:0005829//cytosol;GO:1990904//ribonucleoprotein complex	GO:0003676//nucleic acid binding;GO:0003723//RNA binding;GO:0003729//mRNA binding;GO:0005515//protein binding;GO:0030159//receptor signaling complex scaffold activity	GO:0007253//cytoplasmic sequestering of NF-kappaB;GO:0007265//Ras protein signal transduction;GO:0034063//stress granule assembly;GO:0051028//mRNA transport
ENSG00000106723	6106	3534	2975	3373	3149	3056	23.8	21.18	21.96	14.1	13.93	14.58	22.3133	14.2033	-0.651676	3.00857e-25	1.82653e-23	SPIN1	spindlin 1 [Source:HGNC Symbol;Acc:HGNC:11243]	-	-	-	-	GO:0005634//nucleus;GO:0005654//nucleoplasm;GO:0005730//nucleolus;GO:0005819//spindle;GO:0005829//cytosol;GO:0031965//nuclear membrane	GO:0005515//protein binding;GO:0035064//methylated histone binding	GO:0006325//chromatin organization;GO:0007049//cell cycle;GO:0007275//multicellular organism development;GO:0007276//gamete generation;GO:0009303//rRNA transcription;GO:0016055//Wnt signaling pathway;GO:0030177//positive regulation of Wnt signaling pathway;GO:0045893//positive regulation of transcription, DNA-templated;GO:0051321//meiotic cell cycle
ENSG00000092421	89	39	63	565	399	478	0.54	0.37	0.73	3.69	2.76	3.56	0.546667	3.33667	2.60967	3.82877e-25	2.31518e-23	SEMA6A	semaphorin 6A [Source:HGNC Symbol;Acc:HGNC:10738]	Organismal Systems	Development	ko04360//Axon guidance	K06842	GO:0005615//extracellular space;GO:0005886//plasma membrane;GO:0005887//integral component of plasma membrane;GO:0016020//membrane;GO:0016021//integral component of membrane;GO:0030424//axon	GO:0004888//transmembrane signaling receptor activity;GO:0005515//protein binding;GO:0030215//semaphorin receptor binding;GO:0045499//chemorepellent activity	GO:0001755//neural crest cell migration;GO:0001764//neuron migration;GO:0006915//apoptotic process;GO:0007010//cytoskeleton organization;GO:0007166//cell surface receptor signaling pathway;GO:0007275//multicellular organism development;GO:0007399//nervous system development;GO:0007411//axon guidance;GO:0009887//organ morphogenesis;GO:0016525//negative regulation of angiogenesis;GO:0030154//cell d…
ENSG00000162836	8473	5519	4233	5332	4914	4597	69.88	70	66.1	47.17	46	46.39	68.66	46.52	-0.561619	4.8047e-25	2.89371e-23	ACP6	acid phosphatase 6, lysophosphatidic [Source:HGNC Symbol;Acc:HGNC:29609]	-	-	-	-	GO:0005737//cytoplasm;GO:0005739//mitochondrion;GO:0005759//mitochondrial matrix	GO:0003993//acid phosphatase activity;GO:0016787//hydrolase activity;GO:0052642//lysophosphatidic acid phosphatase activity	GO:0002244//hematopoietic progenitor cell differentiation;GO:0006629//lipid metabolic process;GO:0006644//phospholipid metabolic process;GO:0006654//phosphatidic acid biosynthetic process;GO:0016311//dephosphorylation;GO:2001311//lysobisphosphatidic acid metabolic process
ENSG00000277203	1518	1023	810	2589	2481	2261	15.49	16.05	15.65	28.33	28.73	28.23	15.73	28.43	0.853895	4.82381e-25	2.89371e-23	F8A1	coagulation factor VIII associated 1 [Source:HGNC Symbol;Acc:HGNC:3547]	-	-	-	-	GO:0005634//nucleus	GO:0003674//molecular_function;GO:0005515//protein binding	GO:0008150//biological_process
ENSG00000133606	7539	5234	4404	4795	4245	4151	103.4	110.39	114.37	70.54	66.08	69.67	109.387	68.7633	-0.669726	5.84741e-25	3.49388e-23	MKRN1	makorin ring finger protein 1 [Source:HGNC Symbol;Acc:HGNC:7112]	-	-	-	-	GO:0005575//cellular_component;GO:0005829//cytosol	GO:0003723//RNA binding;GO:0004842//ubiquitin-protein transferase activity;GO:0005515//protein binding;GO:0016740//transferase activity;GO:0046872//metal ion binding;GO:0061630//ubiquitin protein ligase activity	GO:0000209//protein polyubiquitination;GO:0016567//protein ubiquitination
ENSG00000104689	2217	1208	1164	1024	907	903	26.51	22.21	26.35	13.13	12.31	13.21	25.0233	12.8833	-0.957768	6.13552e-25	3.6516e-23	TNFRSF10A	TNF receptor superfamily member 10a [Source:HGNC Symbol;Acc:HGNC:11904]	Environmental Information Processing;Human Diseases;Human Diseases;Organismal Systems;Cellular Processes	Signaling molecules and interaction;Infectious diseases;Infectious diseases;Immune system;Cell growth and death	ko04060//Cytokine-cytokine receptor interaction;ko05164//Influenza A;ko05162//Measles;ko04650//Natural killer cell mediated cytotoxicity;ko04210//Apoptosis	K04722;K04722;K04722;K04722;K04722	GO:0005886//plasma membrane;GO:0009986//cell surface;GO:0016020//membrane;GO:0016021//integral component of membrane	GO:0002020//protease binding;GO:0005035//death receptor activity;GO:0005515//protein binding;GO:0008134//transcription factor binding;GO:0038023//signaling receptor activity;GO:0045569//TRAIL binding	GO:0006915//apoptotic process;GO:0006919//activation of cysteine-type endopeptidase activity involved in apoptotic process;GO:0007165//signal transduction;GO:0007166//cell surface receptor signaling pathway;GO:0007250//activation of NF-kappaB-inducing kinase activity;GO:0008625//extrinsic apoptotic signaling pathway via death domain receptors;GO:0036462//TRAIL-activated apoptotic signaling pathwa…
ENSG00000150594	292	185	151	43	55	44	1.36	1.33	1.33	0.22	0.29	0.25	1.34	0.253333	-2.40312	6.28157e-25	3.72386e-23	ADRA2A	adrenoceptor alpha 2A [Source:HGNC Symbol;Acc:HGNC:281]	Environmental Information Processing;Environmental Information Processing	Signaling molecules and interaction;Signal transduction	ko04080//Neuroactive ligand-receptor interaction;ko04022//cGMP - PKG signaling pathway	K04138;K04138	GO:0005737//cytoplasm;GO:0005886//plasma membrane;GO:0005887//integral component of plasma membrane;GO:0016020//membrane;GO:0016021//integral component of membrane;GO:0016323//basolateral plasma membrane;GO:0043235//receptor complex	GO:0004930//G-protein coupled receptor activity;GO:0004935//adrenergic receptor activity;GO:0004938//alpha2-adrenergic receptor activity;GO:0005515//protein binding;GO:0019901//protein kinase binding;GO:0031692//alpha-1B adrenergic receptor binding;GO:0031696//alpha-2C adrenergic receptor binding;GO:0031996//thioesterase binding;GO:0032795//heterotrimeric G-protein binding;GO:0042803//protein hom…	GO:0001819//positive regulation of cytokine production;GO:0006940//regulation of smooth muscle contraction;GO:0007165//signal transduction;GO:0007186//G-protein coupled receptor signaling pathway;GO:0007188//adenylate cyclase-modulating G-protein coupled receptor signaling pathway;GO:0007189//adenylate cyclase-activating G-protein coupled receptor signaling pathway;GO:0007193//adenylate cyclase-i…
ENSG00000109654	1224	763	594	2691	2060	2026	11.61	11.13	10.67	27.38	22.18	23.51	11.1367	24.3567	1.129	6.6176e-25	3.90775e-23	TRIM2	tripartite motif containing 2 [Source:HGNC Symbol;Acc:HGNC:15974]	-	-	-	-	GO:0005737//cytoplasm	GO:0004842//ubiquitin-protein transferase activity;GO:0005515//protein binding;GO:0008270//zinc ion binding;GO:0016740//transferase activity;GO:0046872//metal ion binding;GO:0061630//ubiquitin protein ligase activity	GO:0000209//protein polyubiquitination;GO:0016567//protein ubiquitination;GO:0043161//proteasome-mediated ubiquitin-dependent protein catabolic process;GO:0043523//regulation of neuron apoptotic process
ENSG00000149639	1282	800	640	2141	2069	1850	2.48	2.38	2.34	4.44	4.54	4.38	2.4	4.45333	0.891851	8.17951e-25	4.81127e-23	SOGA1	suppressor of glucose, autophagy associated 1 [Source:HGNC Symbol;Acc:HGNC:16111]	-	-	-	-	GO:0005576//extracellular region;GO:0005615//extracellular space;GO:0070062//extracellular exosome	GO:0003674//molecular_function	GO:0008286//insulin receptor signaling pathway;GO:0010506//regulation of autophagy;GO:0045721//negative regulation of gluconeogenesis
ENSG00000044574	76707	47136	39603	53044	49925	46359	343.07	324.18	335.35	254.45	253.42	253.7	334.2	253.857	-0.396698	8.83915e-25	5.17913e-23	HSPA5	heat shock protein family A (Hsp70) member 5 [Source:HGNC Symbol;Acc:HGNC:5238]	Genetic Information Processing;Organismal Systems;Organismal Systems;Human Diseases;Genetic Information Processing	Folding, sorting and degradation;Endocrine system;Immune system;Neurodegenerative diseases;Folding, sorting and degradation	ko04141//Protein processing in endoplasmic reticulum;ko04918//Thyroid hormone synthesis;ko04612//Antigen processing and presentation;ko05020//Prion diseases;ko03060//Protein export	K09490;K09490;K09490;K09490;K09490	GO:0005634//nucleus;GO:0005737//cytoplasm;GO:0005739//mitochondrion;GO:0005783//endoplasmic reticulum;GO:0005788//endoplasmic reticulum lumen;GO:0005789//endoplasmic reticulum membrane;GO:0005790//smooth endoplasmic reticulum;GO:0005793//endoplasmic reticulum-Golgi intermediate compartment;GO:0005829//cytosol;GO:0005886//plasma membrane;GO:0005925//focal adhesion;GO:0008180//COP9 signalosome;GO:0…	GO:0000166//nucleotide binding;GO:0005509//calcium ion binding;GO:0005515//protein binding;GO:0005524//ATP binding;GO:0016787//hydrolase activity;GO:0016887//ATPase activity;GO:0019899//enzyme binding;GO:0019904//protein domain specific binding;GO:0031072//heat shock protein binding;GO:0031625//ubiquitin protein ligase binding;GO:0042623//ATPase activity, coupled;GO:0043022//ribosome binding;GO:0…	GO:0001554//luteolysis;GO:0006983//ER overload response;GO:0006986//response to unfolded protein;GO:0009314//response to radiation;GO:0010976//positive regulation of neuron projection development;GO:0021589//cerebellum structural organization;GO:0021680//cerebellar Purkinje cell layer development;GO:0021762//substantia nigra development;GO:0030182//neuron differentiation;GO:0030335//positive regu…
ENSG00000108679	21531	14807	11499	32276	31511	29190	332.11	351.21	335.82	533.96	551.64	550.93	339.713	545.51	0.683288	1.04957e-24	6.126e-23	LGALS3BP	galectin 3 binding protein [Source:HGNC Symbol;Acc:HGNC:6564]	-	-	-	-	GO:0005576//extracellular region;GO:0005615//extracellular space;GO:0016020//membrane;GO:0031089//platelet dense granule lumen;GO:0070062//extracellular exosome;GO:0072562//blood microparticle	GO:0005044//scavenger receptor activity;GO:0005515//protein binding	GO:0002576//platelet degranulation;GO:0006898//receptor-mediated endocytosis;GO:0006968//cellular defense response;GO:0007155//cell adhesion;GO:0007165//signal transduction
ENSG00000112685	2527	1589	1271	1425	1208	1106	17.09	16.52	16.27	10.34	9.27	9.15	16.6267	9.58667	-0.794398	1.17216e-24	6.8152e-23	EXOC2	exocyst complex component 2 [Source:HGNC Symbol;Acc:HGNC:24968]	Environmental Information Processing	Signal transduction	ko04014//Ras signaling pathway	K17637	GO:0000145//exocyst;GO:0005829//cytosol;GO:0005886//plasma membrane;GO:0016020//membrane;GO:0090543//Flemming body	GO:0005515//protein binding;GO:0017160//Ral GTPase binding;GO:0019901//protein kinase binding;GO:0047485//protein N-terminus binding	GO:0001927//exocyst assembly;GO:0006887//exocytosis;GO:0006893//Golgi to plasma membrane transport;GO:0015031//protein transport;GO:2000535//regulation of entry of bacterium into host cell
ENSG00000138434	31750	17844	15681	19150	17116	15682	142.59	123.23	133.34	92.24	87.24	86.18	133.053	88.5533	-0.587386	1.23136e-24	7.13196e-23	ITPRID2	ITPR interacting domain containing 2 [Source:HGNC Symbol;Acc:HGNC:11319]	-	-	-	-	GO:0005634//nucleus;GO:0005737//cytoplasm;GO:0005829//cytosol;GO:0005886//plasma membrane	GO:0003779//actin binding;GO:0005102//receptor binding;GO:0051015//actin filament binding	-
ENSG00000163755	4989	2892	2594	2926	2618	2502	23.54	20.98	23.17	14.8	14.02	14.44	22.5633	14.42	-0.645909	1.29489e-24	7.47134e-23	HPS3	HPS3, biogenesis of lysosomal organelles complex 2 subunit 1 [Source:HGNC Symbol;Acc:HGNC:15597]	-	-	-	-	GO:0005737//cytoplasm;GO:0005829//cytosol;GO:0031084//BLOC-2 complex	GO:0005515//protein binding	GO:0006996//organelle organization;GO:0043473//pigmentation
ENSG00000128917	260	152	134	649	707	585	1.35	1.21	1.32	3.61	4.16	3.71	1.29333	3.82667	1.56499	1.4554e-24	8.36549e-23	DLL4	delta like canonical Notch ligand 4 [Source:HGNC Symbol;Acc:HGNC:2910]	Environmental Information Processing	Signal transduction	ko04330//Notch signaling pathway	K06051	GO:0005886//plasma membrane;GO:0016020//membrane;GO:0016021//integral component of membrane	GO:0005112//Notch binding;GO:0005509//calcium ion binding;GO:0005515//protein binding	GO:0000122//negative regulation of transcription from RNA polymerase II promoter;GO:0001525//angiogenesis;GO:0001569//patterning of blood vessels;GO:0001974//blood vessel remodeling;GO:0003180//aortic valve morphogenesis;GO:0003208//cardiac ventricle morphogenesis;GO:0003209//cardiac atrium morphogenesis;GO:0003222//ventricular trabecula myocardium morphogenesis;GO:0003344//pericardium morphogene…
ENSG00000162104	1573	1061	807	703	739	661	8.97	9.31	8.71	4.3	4.78	4.61	8.99667	4.56333	-0.979303	1.57172e-24	8.99986e-23	ADCY9	adenylate cyclase 9 [Source:HGNC Symbol;Acc:HGNC:240]	Human Diseases;Human Diseases;Environmental Information Processing;Environmental Information Processing;Organismal Systems;Environmental Information Processing;Metabolism;Environmental Information Processing;Organismal Systems;Organismal Systems;Environmental Information Processing;Organismal Systems;Organismal Systems;Cellular Processes;Organismal Systems;Organismal Systems;Organismal Systems;Or…	Cancers;Infectious diseases;Signal transduction;Signal transduction;Immune system;Signal transduction;Nucleotide metabolism;Signal transduction;Endocrine system;Circulatory system;Signal transduction;Circulatory system;Immune system;Cell growth and death;Nervous system;Nervous system;Nervous system;Endocrine system;Endocrine system;Sensory system;Digestive system;Aging;Environmental adaptation;En…	ko05200//Pathways in cancer;ko05166//HTLV-I infection;ko04015//Rap1 signaling pathway;ko04024//cAMP signaling pathway;ko04062//Chemokine signaling pathway;ko04020//Calcium signaling pathway;ko00230//Purine metabolism;ko04022//cGMP - PKG signaling pathway;ko04921//Oxytocin signaling pathway;ko04261//Adrenergic signaling in cardiomyocytes;ko04072//Phospholipase D signaling pathway;ko04270//Vascular…	K08049;K08049;K08049;K08049;K08049;K08049;K08049;K08049;K08049;K08049;K08049;K08049;K08049;K08049;K08049;K08049;K08049;K08049;K08049;K08049;K08049;K08049;K08049;K08049;K08049;K08049;K08049;K08049;K08049;K08049;K08049;K08049;K08049;K08049;K08049;K08049;K08049;K08049;K08049;K08049;K08049	GO:0005886//plasma membrane;GO:0005887//integral component of plasma membrane;GO:0016020//membrane;GO:0016021//integral component of membrane;GO:0030424//axon;GO:0030425//dendrite	GO:0000166//nucleotide binding;GO:0004016//adenylate cyclase activity;GO:0005524//ATP binding;GO:0016829//lyase activity;GO:0016849//phosphorus-oxygen lyase activity;GO:0046872//metal ion binding	GO:0003091//renal water homeostasis;GO:0006171//cAMP biosynthetic process;GO:0007165//signal transduction;GO:0007186//G-protein coupled receptor signaling pathway;GO:0007189//adenylate cyclase-activating G-protein coupled receptor signaling pathway;GO:0007193//adenylate cyclase-inhibiting G-protein coupled receptor signaling pathway;GO:0009190//cyclic nucleotide biosynthetic process;GO:0035556//i…
ENSG00000160345	232	133	139	734	604	567	5.39	4.75	6.11	18.29	15.92	16.11	5.41667	16.7733	1.63069	1.80147e-24	1.02766e-22	C9orf116	chromosome 9 open reading frame 116 [Source:HGNC Symbol;Acc:HGNC:28435]	-	-	-	-	GO:0005634//nucleus	GO:0005515//protein binding	GO:0006974//cellular response to DNA damage stimulus;GO:0007368//determination of left/right symmetry;GO:0010468//regulation of gene expression;GO:0071494//cellular response to UV-C
ENSG00000100342	1297	806	753	582	556	548	12.15	11.61	13.36	5.85	5.91	6.28	12.3733	6.01333	-1.041	1.90109e-24	1.0804e-22	APOL1	apolipoprotein L1 [Source:HGNC Symbol;Acc:HGNC:618]	Human Diseases	Infectious diseases	ko05143//African trypanosomiasis	K14480	GO:0005576//extracellular region;GO:0005615//extracellular space;GO:0005788//endoplasmic reticulum lumen;GO:0031224//intrinsic component of membrane;GO:0034361//very-low-density lipoprotein particle;GO:0034364//high-density lipoprotein particle;GO:0072562//blood microparticle	GO:0005254//chloride channel activity;GO:0005515//protein binding;GO:0008289//lipid binding	GO:0006629//lipid metabolic process;GO:0006869//lipid transport;GO:0006898//receptor-mediated endocytosis;GO:0008202//steroid metabolic process;GO:0008203//cholesterol metabolic process;GO:0019835//cytolysis;GO:0031640//killing of cells of other organism;GO:0042157//lipoprotein metabolic process;GO:0043687//post-translational protein modification;GO:0044267//cellular protein metabolic process;GO:…
ENSG00000168615	15090	8323	7563	8723	7719	7218	95.57	81.06	90.69	59.25	55.49	55.94	89.1067	56.8933	-0.647274	2.34532e-24	1.32787e-22	ADAM9	ADAM metallopeptidase domain 9 [Source:HGNC Symbol;Acc:HGNC:216]	-	-	-	-	GO:0005576//extracellular region;GO:0005615//extracellular space;GO:0005886//plasma membrane;GO:0005925//focal adhesion;GO:0009986//cell surface;GO:0016020//membrane;GO:0016021//integral component of membrane;GO:0016323//basolateral plasma membrane;GO:0031233//intrinsic component of external side of plasma membrane;GO:0070062//extracellular exosome	GO:0004222//metalloendopeptidase activity;GO:0005080//protein kinase C binding;GO:0005178//integrin binding;GO:0005515//protein binding;GO:0005518//collagen binding;GO:0008233//peptidase activity;GO:0008237//metallopeptidase activity;GO:0016787//hydrolase activity;GO:0017124//SH3 domain binding;GO:0043236//laminin binding;GO:0046872//metal ion binding	GO:0000186//activation of MAPKK activity;GO:0006508//proteolysis;GO:0006509//membrane protein ectodomain proteolysis;GO:0007155//cell adhesion;GO:0007160//cell-matrix adhesion;GO:0007179//transforming growth factor beta receptor signaling pathway;GO:0007229//integrin-mediated signaling pathway;GO:0010042//response to manganese ion;GO:0016477//cell migration;GO:0030216//keratinocyte differentiatio…
ENSG00000132329	194	171	92	699	753	676	4.3	5.83	3.86	16.63	18.96	18.35	4.66333	17.98	1.94696	2.82604e-24	1.59408e-22	RAMP1	receptor activity modifying protein 1 [Source:HGNC Symbol;Acc:HGNC:9843]	Organismal Systems	Circulatory system	ko04270//Vascular smooth muscle contraction	K08447	GO:0005615//extracellular space;GO:0005623//cell;GO:0005886//plasma membrane;GO:0005887//integral component of plasma membrane;GO:0009986//cell surface;GO:0016020//membrane;GO:0016021//integral component of membrane;GO:0043235//receptor complex;GO:1990406//CGRP receptor complex	GO:0001635//calcitonin gene-related peptide receptor activity;GO:0005515//protein binding;GO:0008565//protein transporter activity;GO:0015026//coreceptor activity;GO:0097643//amylin receptor activity;GO:1990407//calcitonin gene-related peptide binding	GO:0001525//angiogenesis;GO:0006816//calcium ion transport;GO:0006886//intracellular protein transport;GO:0007186//G-protein coupled receptor signaling pathway;GO:0007189//adenylate cyclase-activating G-protein coupled receptor signaling pathway;GO:0008277//regulation of G-protein coupled receptor protein signaling pathway;GO:0015031//protein transport;GO:0031623//receptor internalization;GO:0032…
ENSG00000168288	4234	2499	1987	2339	2074	1858	48.01	43.58	42.66	28.45	26.69	25.78	44.75	26.9733	-0.730354	3.47164e-24	1.95096e-22	MMADHC	metabolism of cobalamin associated D [Source:HGNC Symbol;Acc:HGNC:25221]	-	-	-	-	GO:0005737//cytoplasm;GO:0005739//mitochondrion;GO:0005829//cytosol	GO:0005515//protein binding	GO:0009108//coenzyme biosynthetic process;GO:0009235//cobalamin metabolic process
ENSG00000128805	55	47	18	339	376	295	0.41	0.54	0.25	2.7	3.17	2.68	0.4	2.85	2.83289	3.50572e-24	1.96281e-22	ARHGAP22	Rho GTPase activating protein 22 [Source:HGNC Symbol;Acc:HGNC:30320]	-	-	-	-	GO:0005634//nucleus;GO:0005737//cytoplasm;GO:0005829//cytosol;GO:0005925//focal adhesion	GO:0005096//GTPase activator activity;GO:0005515//protein binding	GO:0001525//angiogenesis;GO:0007165//signal transduction;GO:0007275//multicellular organism development;GO:0030154//cell differentiation;GO:0043547//positive regulation of GTPase activity;GO:0051056//regulation of small GTPase mediated signal transduction
ENSG00000124702	6328	4196	3530	9456	9121	8375	62.53	63.76	66.05	100.22	102.3	101.27	64.1133	101.263	0.659416	5.60733e-24	3.1279e-22	KLHDC3	kelch domain containing 3 [Source:HGNC Symbol;Acc:HGNC:20704]	-	-	-	-	GO:0000790//nuclear chromatin;GO:0005654//nucleoplasm;GO:0005737//cytoplasm;GO:0005829//cytosol	GO:0003682//chromatin binding;GO:0005515//protein binding	GO:0007131//reciprocal meiotic recombination;GO:0036498//IRE1-mediated unfolded protein response;GO:0051321//meiotic cell cycle
ENSG00000102962	933	542	509	366	355	340	5.57	4.97	5.75	2.34	2.4	2.48	5.43	2.40667	-1.17392	5.84252e-24	3.24711e-22	CCL22	C-C motif chemokine ligand 22 [Source:HGNC Symbol;Acc:HGNC:10621]	Environmental Information Processing;Organismal Systems	Signaling molecules and interaction;Immune system	ko04060//Cytokine-cytokine receptor interaction;ko04062//Chemokine signaling pathway	K05514;K05514	GO:0005576//extracellular region;GO:0005615//extracellular space	GO:0005125//cytokine activity;GO:0008009//chemokine activity;GO:0048020//CCR chemokine receptor binding	GO:0002548//monocyte chemotaxis;GO:0006935//chemotaxis;GO:0006954//inflammatory response;GO:0006955//immune response;GO:0007165//signal transduction;GO:0007186//G-protein coupled receptor signaling pathway;GO:0007267//cell-cell signaling;GO:0009615//response to virus;GO:0010469//regulation of receptor activity;GO:0019221//cytokine-mediated signaling pathway;GO:0030593//neutrophil chemotaxis;GO:00…
ENSG00000110492	1677	1373	999	3899	4230	3440	36.17	45.53	40.79	90.19	103.54	90.78	40.83	94.8367	1.21582	6.55196e-24	3.62806e-22	MDK	midkine [Source:HGNC Symbol;Acc:HGNC:6972]	-	-	-	-	GO:0005576//extracellular region;GO:0005737//cytoplasm;GO:0042995//cell projection	GO:0008083//growth factor activity;GO:0008201//heparin binding	GO:0001662//behavioral fear response;GO:0007165//signal transduction;GO:0007219//Notch signaling pathway;GO:0007275//multicellular organism development;GO:0007399//nervous system development;GO:0007614//short-term memory;GO:0009611//response to wounding;GO:0009725//response to hormone;GO:0010469//regulation of receptor activity;GO:0016477//cell migration;GO:0021542//dentate gyrus development;GO:0…
ENSG00000185442	2636	1722	1063	5239	4759	4622	53.36	53.6	40.74	113.74	109.33	114.48	49.2333	112.517	1.19243	7.03697e-24	3.8824e-22	FAM174B	family with sequence similarity 174 member B [Source:HGNC Symbol;Acc:HGNC:34339]	-	-	-	-	GO:0016020//membrane;GO:0016021//integral component of membrane	-	-
ENSG00000182901	26	16	20	230	253	189	0.21	0.2	0.31	2.02	2.35	1.9	0.24	2.09	3.1224	7.0868e-24	3.89568e-22	RGS7	regulator of G protein signaling 7 [Source:HGNC Symbol;Acc:HGNC:10003]	-	-	-	-	GO:0005737//cytoplasm;GO:0005829//cytosol;GO:0005886//plasma membrane;GO:0016020//membrane	GO:0005096//GTPase activator activity;GO:0031681//G-protein beta-subunit binding	GO:0006457//protein folding;GO:0007186//G-protein coupled receptor signaling pathway;GO:0009968//negative regulation of signal transduction;GO:0035556//intracellular signal transduction;GO:0043547//positive regulation of GTPase activity
ENSG00000052802	3693	2033	1645	1786	1488	1385	49.36	41.78	41.62	25.6	22.57	22.65	44.2533	23.6067	-0.906592	7.87238e-24	4.31184e-22	MSMO1	methylsterol monooxygenase 1 [Source:HGNC Symbol;Acc:HGNC:10545]	Metabolism;Metabolism;Metabolism	Global and overview maps;Global and overview maps;Lipid metabolism	ko01100//Metabolic pathways;ko01130//Biosynthesis of antibiotics;ko00100//Steroid biosynthesis	K07750;K07750;K07750	GO:0005783//endoplasmic reticulum;GO:0005789//endoplasmic reticulum membrane;GO:0005886//plasma membrane;GO:0016020//membrane;GO:0016021//integral component of membrane	GO:0000254//C-4 methylsterol oxidase activity;GO:0005506//iron ion binding;GO:0016491//oxidoreductase activity	GO:0006629//lipid metabolic process;GO:0006631//fatty acid metabolic process;GO:0006694//steroid biosynthetic process;GO:0006695//cholesterol biosynthetic process;GO:0008202//steroid metabolic process;GO:0008610//lipid biosynthetic process;GO:0016126//sterol biosynthetic process;GO:0055114//oxidation-reduction process
ENSG00000157538	1951	1290	1181	972	997	847	22.73	23.11	26.05	12.14	13.18	12.07	23.9633	12.4633	-0.943139	8.2054e-24	4.47801e-22	VPS26C	VPS26 endosomal protein sorting factor C [Source:HGNC Symbol;Acc:HGNC:3044]	-	-	-	-	GO:0005634//nucleus;GO:0005768//endosome	GO:0003674//molecular_function;GO:0008565//protein transporter activity	GO:0006886//intracellular protein transport;GO:0008150//biological_process
ENSG00000110917	68014	40991	33992	44907	42398	39686	555.57	514.89	525.7	393.43	393.06	396.66	532.053	394.383	-0.431972	9.21749e-24	5.01226e-22	MLEC	malectin [Source:HGNC Symbol;Acc:HGNC:28973]	-	-	-	-	GO:0005783//endoplasmic reticulum;GO:0005789//endoplasmic reticulum membrane;GO:0005886//plasma membrane;GO:0016020//membrane;GO:0016021//integral component of membrane;GO:0035579//specific granule membrane	GO:0019899//enzyme binding;GO:0030246//carbohydrate binding	GO:0005975//carbohydrate metabolic process;GO:0006457//protein folding;GO:0043312//neutrophil degranulation
ENSG00000095203	3054	1688	1575	1542	1465	1361	10.89	9.25	10.63	5.9	5.93	5.94	10.2567	5.92333	-0.792081	1.10106e-23	5.96586e-22	EPB41L4B	erythrocyte membrane protein band 4.1 like 4B [Source:HGNC Symbol;Acc:HGNC:19818]	-	-	-	-	GO:0005737//cytoplasm;GO:0005829//cytosol;GO:0005856//cytoskeleton;GO:0005886//plasma membrane;GO:0005923//bicellular tight junction;GO:0030054//cell junction;GO:0045177//apical part of cell	GO:0005200//structural constituent of cytoskeleton;GO:0008092//cytoskeletal protein binding	GO:0010628//positive regulation of gene expression;GO:0031032//actomyosin structure organization;GO:0042060//wound healing;GO:0045785//positive regulation of cell adhesion;GO:0051549//positive regulation of keratinocyte migration
ENSG00000153531	464	251	218	963	887	828	2.35	1.95	2.09	5.23	5.09	5.13	2.13	5.15	1.27372	1.40654e-23	7.59381e-22	ADPRHL1	ADP-ribosylhydrolase like 1 [Source:HGNC Symbol;Acc:HGNC:21303]	-	-	-	-	-	GO:0000287//magnesium ion binding;GO:0003875//ADP-ribosylarginine hydrolase activity;GO:0016787//hydrolase activity	GO:0051725//protein de-ADP-ribosylation
ENSG00000128641	2988	1719	1439	1582	1484	1294	21.8	19.28	19.87	12.38	12.29	11.55	20.3167	12.0733	-0.75084	1.59053e-23	8.55663e-22	MYO1B	myosin IB [Source:HGNC Symbol;Acc:HGNC:7596]	-	-	-	-	GO:0005737//cytoplasm;GO:0005769//early endosome;GO:0005884//actin filament;GO:0005886//plasma membrane;GO:0005903//brush border;GO:0010008//endosome membrane;GO:0016459//myosin complex;GO:0030175//filopodium;GO:0032588//trans-Golgi network membrane;GO:0045177//apical part of cell;GO:0048471//perinuclear region of cytoplasm;GO:0070062//extracellular exosome;GO:0071944//cell periphery	GO:0000146//microfilament motor activity;GO:0000166//nucleotide binding;GO:0003774//motor activity;GO:0003779//actin binding;GO:0005516//calmodulin binding;GO:0005524//ATP binding;GO:0005546//phosphatidylinositol-4,5-bisphosphate binding;GO:0005547//phosphatidylinositol-3,4,5-trisphosphate binding;GO:0030898//actin-dependent ATPase activity;GO:0045296//cadherin binding;GO:0051015//actin filament …	GO:0006892//post-Golgi vesicle-mediated transport;GO:0007015//actin filament organization;GO:0030048//actin filament-based movement;GO:0051017//actin filament bundle assembly
ENSG00000175591	3018	2110	1614	1495	1504	1497	22.8	24.51	23.09	12.11	12.9	13.84	23.4667	12.95	-0.857661	1.75537e-23	9.40991e-22	P2RY2	purinergic receptor P2Y2 [Source:HGNC Symbol;Acc:HGNC:8541]	Environmental Information Processing;Organismal Systems	Signaling molecules and interaction;Sensory system	ko04080//Neuroactive ligand-receptor interaction;ko04750//Inflammatory mediator regulation of TRP channels	K04269;K04269	GO:0005886//plasma membrane;GO:0005887//integral component of plasma membrane;GO:0016020//membrane;GO:0016021//integral component of membrane	GO:0004930//G-protein coupled receptor activity;GO:0038023//signaling receptor activity;GO:0045028//G-protein coupled purinergic nucleotide receptor activity	GO:0006873//cellular ion homeostasis;GO:0007165//signal transduction;GO:0007186//G-protein coupled receptor signaling pathway;GO:0007200//phospholipase C-activating G-protein coupled receptor signaling pathway;GO:0035589//G-protein coupled purinergic nucleotide receptor signaling pathway;GO:0070257//positive regulation of mucus secretion;GO:0071318//cellular response to ATP
ENSG00000116017	556	394	274	1193	1152	1161	2.79	3.04	2.61	6.43	6.57	7.14	2.81333	6.71333	1.25475	1.83915e-23	9.82418e-22	ARID3A	AT-rich interaction domain 3A [Source:HGNC Symbol;Acc:HGNC:3031]	-	-	-	-	GO:0005634//nucleus;GO:0005654//nucleoplasm;GO:0005737//cytoplasm;GO:0005829//cytosol;GO:0043231//intracellular membrane-bounded organelle;GO:0045121//membrane raft	GO:0000977//RNA polymerase II regulatory region sequence-specific DNA binding;GO:0000981//RNA polymerase II transcription factor activity, sequence-specific DNA binding;GO:0001228//transcriptional activator activity, RNA polymerase II transcription regulatory region sequence-specific binding;GO:0003677//DNA binding;GO:0003682//chromatin binding;GO:0003700//transcription factor activity, sequence-…	GO:0006355//regulation of transcription, DNA-templated;GO:0006977//DNA damage response, signal transduction by p53 class mediator resulting in cell cycle arrest;GO:0045944//positive regulation of transcription from RNA polymerase II promoter
ENSG00000197635	4938	2741	2530	7541	7054	6335	39.8	33.97	38.61	65.19	64.53	62.48	37.46	64.0667	0.774223	1.92362e-23	1.02392e-21	DPP4	dipeptidyl peptidase 4 [Source:HGNC Symbol;Acc:HGNC:3009]	Organismal Systems	Digestive system	ko04974//Protein digestion and absorption	K01278	GO:0005576//extracellular region;GO:0005765//lysosomal membrane;GO:0005886//plasma membrane;GO:0005925//focal adhesion;GO:0009986//cell surface;GO:0016020//membrane;GO:0016021//integral component of membrane;GO:0016324//apical plasma membrane;GO:0030027//lamellipodium;GO:0030054//cell junction;GO:0030139//endocytic vesicle;GO:0031258//lamellipodium membrane;GO:0042995//cell projection;GO:0045121/…	GO:0001618//virus receptor activity;GO:0002020//protease binding;GO:0004177//aminopeptidase activity;GO:0004252//serine-type endopeptidase activity;GO:0005102//receptor binding;GO:0005515//protein binding;GO:0008233//peptidase activity;GO:0008236//serine-type peptidase activity;GO:0008239//dipeptidyl-peptidase activity;GO:0016787//hydrolase activity;GO:0042802//identical protein binding;GO:004280…	GO:0001662//behavioral fear response;GO:0001666//response to hypoxia;GO:0006508//proteolysis;GO:0007155//cell adhesion;GO:0008284//positive regulation of cell proliferation;GO:0010716//negative regulation of extracellular matrix disassembly;GO:0031295//T cell costimulation;GO:0033632//regulation of cell-cell adhesion mediated by integrin;GO:0035641//locomotory exploration behavior;GO:0036343//psy…
ENSG00000112787	7638	5069	3969	11085	10401	9492	30.54	31.17	30.05	47.54	47.2	46.44	30.5867	47.06	0.621598	1.9679e-23	1.04382e-21	FBRSL1	fibrosin like 1 [Source:HGNC Symbol;Acc:HGNC:29308]	-	-	-	-	-	GO:0003723//RNA binding	-
ENSG00000101187	10244	6681	5237	6388	6287	5738	85.3	85.55	82.57	57.05	59.42	58.47	84.4733	58.3133	-0.53467	1.99602e-23	1.05503e-21	SLCO4A1	solute carrier organic anion transporter family member 4A1 [Source:HGNC Symbol;Acc:HGNC:10953]	-	-	-	-	GO:0005886//plasma membrane;GO:0005887//integral component of plasma membrane;GO:0016020//membrane;GO:0016021//integral component of membrane	GO:0005215//transporter activity;GO:0015347//sodium-independent organic anion transmembrane transporter activity;GO:0015349//thyroid hormone transmembrane transporter activity	GO:0006811//ion transport;GO:0043252//sodium-independent organic anion transport;GO:0055085//transmembrane transport;GO:0070327//thyroid hormone transport
ENSG00000134107	3258	2200	1736	1761	1765	1684	16.4	17.03	16.54	9.51	10.08	10.37	16.6567	9.98667	-0.738025	2.01353e-23	1.06057e-21	BHLHE40	basic helix-loop-helix family member e40 [Source:HGNC Symbol;Acc:HGNC:1046]	Organismal Systems	Environmental adaptation	ko04710//Circadian rhythm	K03729	GO:0005634//nucleus;GO:0005737//cytoplasm;GO:0016604//nuclear body	GO:0000977//RNA polymerase II regulatory region sequence-specific DNA binding;GO:0000978//RNA polymerase II core promoter proximal region sequence-specific DNA binding;GO:0000980//RNA polymerase II distal enhancer sequence-specific DNA binding;GO:0000981//RNA polymerase II transcription factor activity, sequence-specific DNA binding;GO:0001102//RNA polymerase II activating transcription factor bi…	GO:0000122//negative regulation of transcription from RNA polymerase II promoter;GO:0001756//somitogenesis;GO:0006355//regulation of transcription, DNA-templated;GO:0007219//Notch signaling pathway;GO:0007623//circadian rhythm;GO:0009416//response to light stimulus;GO:0030154//cell differentiation;GO:0032922//circadian regulation of gene expression;GO:0043153//entrainment of circadian clock by ph…
ENSG00000182919	1562	830	725	2970	2533	2243	17.58	14.37	15.45	35.86	32.36	30.89	15.8	33.0367	1.06414	2.0483e-23	1.07514e-21	C11orf54	chromosome 11 open reading frame 54 [Source:HGNC Symbol;Acc:HGNC:30204]	-	-	-	-	GO:0005634//nucleus;GO:0005654//nucleoplasm;GO:0016604//nuclear body;GO:0070062//extracellular exosome	GO:0005515//protein binding;GO:0008270//zinc ion binding;GO:0016787//hydrolase activity;GO:0016788//hydrolase activity, acting on ester bonds;GO:0046872//metal ion binding	-
ENSG00000182118	1549	1164	791	674	475	541	18.11	20.93	17.51	8.45	6.3	7.74	18.85	7.49667	-1.33024	2.1547e-23	1.12708e-21	FAM89A	family with sequence similarity 89 member A [Source:HGNC Symbol;Acc:HGNC:25057]	-	-	-	-	-	-	-
ENSG00000181722	326	154	120	977	743	719	1.1	0.8	0.76	3.52	2.83	2.96	0.886667	3.10333	1.80735	3.44768e-23	1.79416e-21	ZBTB20	zinc finger and BTB domain containing 20 [Source:HGNC Symbol;Acc:HGNC:13503]	-	-	-	-	GO:0005634//nucleus;GO:0005654//nucleoplasm;GO:0005737//cytoplasm;GO:0016604//nuclear body	GO:0000981//RNA polymerase II transcription factor activity, sequence-specific DNA binding;GO:0001227//transcriptional repressor activity, RNA polymerase II transcription regulatory region sequence-specific binding;GO:0003676//nucleic acid binding;GO:0003677//DNA binding;GO:0044212//transcription regulatory region DNA binding;GO:0046872//metal ion binding	GO:0000122//negative regulation of transcription from RNA polymerase II promoter;GO:0010629//negative regulation of gene expression;GO:0032728//positive regulation of interferon-beta production;GO:0032755//positive regulation of interleukin-6 production;GO:0032760//positive regulation of tumor necrosis factor production;GO:0045821//positive regulation of glycolytic process;GO:0045892//negative re…
ENSG00000104969	12787	8588	7133	7818	7612	7436	176.07	181.85	185.96	115.46	118.96	125.29	181.293	119.903	-0.596454	3.45374e-23	1.79416e-21	SGTA	small glutamine rich tetratricopeptide repeat containing alpha [Source:HGNC Symbol;Acc:HGNC:10819]	-	-	-	-	GO:0005634//nucleus;GO:0005737//cytoplasm;GO:0005829//cytosol;GO:0016020//membrane;GO:0072380//TRC complex	GO:0005515//protein binding;GO:0032947//protein complex scaffold;GO:0042802//identical protein binding;GO:0043621//protein self-association;GO:1904288//BAT3 complex binding	GO:0006620//posttranslational protein targeting to membrane;GO:0016032//viral process;GO:0030433//ER-associated ubiquitin-dependent protein catabolic process;GO:0071816//tail-anchored membrane protein insertion into ER membrane;GO:1903070//negative regulation of ER-associated ubiquitin-dependent protein catabolic process;GO:1903071//positive regulation of ER-associated ubiquitin-dependent protein…
ENSG00000196132	187	132	84	542	527	491	0.85	0.92	0.72	2.65	2.72	2.74	0.83	2.70333	1.70356	3.60439e-23	1.86601e-21	MYT1	myelin transcription factor 1 [Source:HGNC Symbol;Acc:HGNC:7622]	-	-	-	-	GO:0005634//nucleus;GO:0005654//nucleoplasm;GO:0005829//cytosol	GO:0000977//RNA polymerase II regulatory region sequence-specific DNA binding;GO:0000981//RNA polymerase II transcription factor activity, sequence-specific DNA binding;GO:0001227//transcriptional repressor activity, RNA polymerase II transcription regulatory region sequence-specific binding;GO:0001228//transcriptional activator activity, RNA polymerase II transcription regulatory region sequence…	GO:0000122//negative regulation of transcription from RNA polymerase II promoter;GO:0006355//regulation of transcription, DNA-templated;GO:0006357//regulation of transcription from RNA polymerase II promoter;GO:0007275//multicellular organism development;GO:0007399//nervous system development;GO:0030154//cell differentiation;GO:0045944//positive regulation of transcription from RNA polymerase II …
ENSG00000100077	1057	656	530	456	461	405	3.09	2.94	2.93	1.43	1.53	1.45	2.98667	1.47	-1.02272	5.03077e-23	2.59557e-21	GRK3	G protein-coupled receptor kinase 3 [Source:HGNC Symbol;Acc:HGNC:290]	Organismal Systems;Cellular Processes;Organismal Systems;Organismal Systems;Human Diseases	Sensory system;Transport and catabolism;Immune system;Nervous system;Substance dependence	ko04740//Olfactory transduction;ko04144//Endocytosis;ko04062//Chemokine signaling pathway;ko04724//Glutamatergic synapse;ko05032//Morphine addiction	K00910;K00910;K00910;K00910;K00910	GO:0005829//cytosol;GO:0005886//plasma membrane	GO:0000166//nucleotide binding;GO:0004672//protein kinase activity;GO:0004674//protein serine/threonine kinase activity;GO:0004703//G-protein coupled receptor kinase activity;GO:0005524//ATP binding;GO:0016301//kinase activity;GO:0016740//transferase activity;GO:0047696//beta-adrenergic receptor kinase activity	GO:0006468//protein phosphorylation;GO:0007165//signal transduction;GO:0007186//G-protein coupled receptor signaling pathway;GO:0016310//phosphorylation;GO:0031623//receptor internalization
ENSG00000164574	9623	6187	4936	6242	5572	5543	35.83	35.42	34.8	24.93	23.55	25.25	35.35	24.5767	-0.524421	5.05534e-23	2.59937e-21	GALNT10	polypeptide N-acetylgalactosaminyltransferase 10 [Source:HGNC Symbol;Acc:HGNC:19873]	Metabolism;Metabolism	Global and overview maps;Glycan biosynthesis and metabolism	ko01100//Metabolic pathways;ko00512//Mucin type O-glycan biosynthesis	K00710;K00710	GO:0000139//Golgi membrane;GO:0005794//Golgi apparatus;GO:0016020//membrane;GO:0016021//integral component of membrane	GO:0004653//polypeptide N-acetylgalactosaminyltransferase activity;GO:0016740//transferase activity;GO:0016757//transferase activity, transferring glycosyl groups;GO:0030246//carbohydrate binding;GO:0046872//metal ion binding	GO:0006486//protein glycosylation;GO:0006493//protein O-linked glycosylation;GO:0016266//O-glycan processing
ENSG00000101188	19770	13027	10299	12932	12724	11277	83.63	84.74	82.48	58.67	61.09	58.37	83.6167	59.3767	-0.493894	5.13021e-23	2.62893e-21	NTSR1	neurotensin receptor 1 [Source:HGNC Symbol;Acc:HGNC:8039]	Environmental Information Processing;Environmental Information Processing	Signaling molecules and interaction;Signal transduction	ko04080//Neuroactive ligand-receptor interaction;ko04020//Calcium signaling pathway	K04211;K04211	GO:0005737//cytoplasm;GO:0005739//mitochondrion;GO:0005783//endoplasmic reticulum;GO:0005794//Golgi apparatus;GO:0005886//plasma membrane;GO:0005887//integral component of plasma membrane;GO:0009898//cytoplasmic side of plasma membrane;GO:0009986//cell surface;GO:0016020//membrane;GO:0016021//integral component of membrane;GO:0030424//axon;GO:0030425//dendrite;GO:0032280//symmetric synapse;GO:004…	GO:0004930//G-protein coupled receptor activity;GO:0005515//protein binding;GO:0016492//G-protein coupled neurotensin receptor activity;GO:0042802//identical protein binding;GO:0042803//protein homodimerization activity;GO:0046982//protein heterodimerization activity;GO:0047485//protein N-terminus binding	GO:0001659//temperature homeostasis;GO:0003085//negative regulation of systemic arterial blood pressure;GO:0003254//regulation of membrane depolarization;GO:0007165//signal transduction;GO:0007186//G-protein coupled receptor signaling pathway;GO:0007218//neuropeptide signaling pathway;GO:0007268//synaptic transmission;GO:0007612//learning;GO:0008344//adult locomotory behavior;GO:0014049//positive…
ENSG00000110025	1269	857	618	2223	2106	1965	25.48	26.46	23.49	47.87	47.99	48.27	25.1433	48.0433	0.93416	5.43961e-23	2.77806e-21	SNX15	sorting nexin 15 [Source:HGNC Symbol;Acc:HGNC:14978]	-	-	-	-	GO:0005623//cell;GO:0005730//nucleolus;GO:0005737//cytoplasm;GO:0005829//cytosol;GO:0016020//membrane;GO:0030659//cytoplasmic vesicle membrane;GO:0031410//cytoplasmic vesicle	GO:0005515//protein binding;GO:0008289//lipid binding;GO:0035091//phosphatidylinositol binding	GO:0006886//intracellular protein transport;GO:0015031//protein transport
ENSG00000167771	41	33	16	251	247	229	0.28	0.34	0.2	1.81	1.88	1.88	0.273333	1.85667	2.76398	7.04583e-23	3.58626e-21	RCOR2	REST corepressor 2 [Source:HGNC Symbol;Acc:HGNC:27455]	-	-	-	-	GO:0005634//nucleus;GO:0005667//transcription factor complex;GO:0017053//transcriptional repressor complex	GO:0000981//RNA polymerase II transcription factor activity, sequence-specific DNA binding;GO:0003677//DNA binding;GO:0003700//transcription factor activity, sequence-specific DNA binding;GO:0003714//transcription corepressor activity;GO:0005515//protein binding;GO:0008134//transcription factor binding;GO:0019899//enzyme binding;GO:0044212//transcription regulatory region DNA binding	GO:0006357//regulation of transcription from RNA polymerase II promoter;GO:0045892//negative regulation of transcription, DNA-templated
ENSG00000197226	11548	7650	6393	7153	6998	6749	81.03	82.55	84.94	53.83	55.73	57.95	82.84	55.8367	-0.569115	8.03816e-23	4.07761e-21	TBC1D9B	TBC1 domain family member 9B [Source:HGNC Symbol;Acc:HGNC:29097]	-	-	-	-	GO:0005623//cell;GO:0016020//membrane;GO:0016021//integral component of membrane	GO:0005096//GTPase activator activity;GO:0005509//calcium ion binding;GO:0005515//protein binding;GO:0017137//Rab GTPase binding	GO:0006886//intracellular protein transport;GO:0090630//activation of GTPase activity
ENSG00000103196	957	704	487	1910	1823	1679	10.18	11.52	9.81	21.8	22.01	21.86	10.5033	21.89	1.05942	9.74529e-23	4.92707e-21	CRISPLD2	cysteine rich secretory protein LCCL domain containing 2 [Source:HGNC Symbol;Acc:HGNC:25248]	-	-	-	-	GO:0005576//extracellular region;GO:0005615//extracellular space;GO:0030133//transport vesicle;GO:0031012//extracellular matrix;GO:0034774//secretory granule lumen;GO:0070062//extracellular exosome;GO:1904813//ficolin-1-rich granule lumen	GO:0005539//glycosaminoglycan binding;GO:0008201//heparin binding	GO:0030198//extracellular matrix organization;GO:0030324//lung development;GO:0043312//neutrophil degranulation;GO:0060325//face morphogenesis
ENSG00000170345	3668	2520	2046	2321	2137	1895	61.31	64.77	64.75	41.61	40.54	38.76	63.61	40.3033	-0.658354	1.40707e-22	7.09022e-21	FOS	Fos proto-oncogene, AP-1 transcription factor subunit [Source:HGNC Symbol;Acc:HGNC:3796]	Human Diseases;Environmental Information Processing;Human Diseases;Environmental Information Processing;Human Diseases;Organismal Systems;Human Diseases;Organismal Systems;Organismal Systems;Organismal Systems;Environmental Information Processing;Organismal Systems;Organismal Systems;Human Diseases;Human Diseases;Organismal Systems;Organismal Systems;Human Diseases;Human Diseases;Human Diseases;O…	Cancers;Signal transduction;Infectious diseases;Signal transduction;Infectious diseases;Endocrine system;Infectious diseases;Nervous system;Development;Nervous system;Signal transduction;Immune system;Immune system;Infectious diseases;Cancers;Endocrine system;Environmental adaptation;Immune diseases;Infectious diseases;Infectious diseases;Endocrine system;Immune system;Infectious diseases;Substan…	ko05200//Pathways in cancer;ko04010//MAPK signaling pathway;ko05166//HTLV-I infection;ko04024//cAMP signaling pathway;ko05168//Herpes simplex infection;ko04921//Oxytocin signaling pathway;ko05161//Hepatitis B;ko04728//Dopaminergic synapse;ko04380//Osteoclast differentiation;ko04725//Cholinergic synapse;ko04668//TNF signaling pathway;ko04620//Toll-like receptor signaling pathway;ko04660//T cell re…	K04379;K04379;K04379;K04379;K04379;K04379;K04379;K04379;K04379;K04379;K04379;K04379;K04379;K04379;K04379;K04379;K04379;K04379;K04379;K04379;K04379;K04379;K04379;K04379;K04379	GO:0005634//nucleus;GO:0005654//nucleoplasm;GO:0005667//transcription factor complex;GO:0005737//cytoplasm;GO:0005783//endoplasmic reticulum;GO:0005829//cytosol;GO:0016020//membrane;GO:0032993//protein-DNA complex;GO:0035976//AP1 complex;GO:0043005//neuron projection	GO:0000978//RNA polymerase II core promoter proximal region sequence-specific DNA binding;GO:0000979//RNA polymerase II core promoter sequence-specific DNA binding;GO:0000981//RNA polymerase II transcription factor activity, sequence-specific DNA binding;GO:0001102//RNA polymerase II activating transcription factor binding;GO:0001228//transcriptional activator activity, RNA polymerase II transcri…	GO:0001661//conditioned taste aversion;GO:0006306//DNA methylation;GO:0006355//regulation of transcription, DNA-templated;GO:0006357//regulation of transcription from RNA polymerase II promoter;GO:0006366//transcription from RNA polymerase II promoter;GO:0006954//inflammatory response;GO:0007179//transforming growth factor beta receptor signaling pathway;GO:0007399//nervous system development;GO:…
ENSG00000101084	11818	7548	6438	8218	7261	6986	241.59	237.27	249.18	180.18	168.46	174.75	242.68	174.463	-0.476131	1.56347e-22	7.85217e-21	RAB5IF	RAB5 interacting factor [Source:HGNC Symbol;Acc:HGNC:15870]	-	-	-	-	GO:0005575//cellular_component;GO:0016020//membrane;GO:0016021//integral component of membrane	GO:0003674//molecular_function	GO:0008150//biological_process
ENSG00000130758	959	699	538	1892	1739	1637	4.88	5.47	5.18	10.32	10.04	10.19	5.17667	10.1833	0.976115	1.95513e-22	9.78665e-21	MAP3K10	mitogen-activated protein kinase kinase kinase 10 [Source:HGNC Symbol;Acc:HGNC:6849]	-	-	-	-	GO:0005737//cytoplasm	GO:0000166//nucleotide binding;GO:0003714//transcription corepressor activity;GO:0004672//protein kinase activity;GO:0004674//protein serine/threonine kinase activity;GO:0004706//JUN kinase kinase kinase activity;GO:0004709//MAP kinase kinase kinase activity;GO:0004713//protein tyrosine kinase activity;GO:0005524//ATP binding;GO:0016301//kinase activity;GO:0016740//transferase activity;GO:0042803…	GO:0000165//MAPK cascade;GO:0000186//activation of MAPKK activity;GO:0006468//protein phosphorylation;GO:0006915//apoptotic process;GO:0007165//signal transduction;GO:0007224//smoothened signaling pathway;GO:0007254//JNK cascade;GO:0007256//activation of JNKK activity;GO:0007257//activation of JUN kinase activity;GO:0008219//cell death;GO:0016310//phosphorylation;GO:0018105//peptidyl-serine phosp…
ENSG00000170604	2165	1325	1120	3297	3063	2784	14.76	13.89	14.46	24.11	23.7	23.22	14.37	23.6767	0.720406	2.08074e-22	1.03811e-20	IRF2BP1	interferon regulatory factor 2 binding protein 1 [Source:HGNC Symbol;Acc:HGNC:21728]	-	-	-	-	GO:0005634//nucleus;GO:0005654//nucleoplasm	GO:0000977//RNA polymerase II regulatory region sequence-specific DNA binding;GO:0001227//transcriptional repressor activity, RNA polymerase II transcription regulatory region sequence-specific binding;GO:0001228//transcriptional activator activity, RNA polymerase II transcription regulatory region sequence-specific binding;GO:0005515//protein binding;GO:0016740//transferase activity;GO:0046872//…	GO:0000122//negative regulation of transcription from RNA polymerase II promoter;GO:0045944//positive regulation of transcription from RNA polymerase II promoter
ENSG00000196352	7746	4470	4081	4795	4264	3945	68.12	60.45	67.95	45.23	42.56	42.45	65.5067	43.4133	-0.593504	2.22479e-22	1.10632e-20	CD55	CD55 molecule (Cromer blood group) [Source:HGNC Symbol;Acc:HGNC:2665]	Organismal Systems;Organismal Systems;Human Diseases	Immune system;Immune system;Cardiovascular diseases	ko04640//Hematopoietic cell lineage;ko04610//Complement and coagulation cascades;ko05416//Viral myocarditis	K04006;K04006;K04006	GO:0000139//Golgi membrane;GO:0005576//extracellular region;GO:0005886//plasma membrane;GO:0009986//cell surface;GO:0016020//membrane;GO:0030133//transport vesicle;GO:0030667//secretory granule membrane;GO:0031225//anchored component of membrane;GO:0033116//endoplasmic reticulum-Golgi intermediate compartment membrane;GO:0045121//membrane raft;GO:0070062//extracellular exosome;GO:0101003//ficolin…	GO:0001618//virus receptor activity;GO:0005515//protein binding;GO:0008289//lipid binding	GO:0002376//immune system process;GO:0006888//ER to Golgi vesicle-mediated transport;GO:0006958//complement activation, classical pathway;GO:0007204//positive regulation of cytosolic calcium ion concentration;GO:0016032//viral process;GO:0030449//regulation of complement activation;GO:0031664//regulation of lipopolysaccharide-mediated signaling pathway;GO:0035743//CD4-positive, alpha-beta T cell …
ENSG00000196975	13993	9507	7642	9424	8948	8363	116.1	121.3	120.05	83.87	84.26	84.91	119.15	84.3467	-0.498376	2.34911e-22	1.16431e-20	ANXA4	annexin A4 [Source:HGNC Symbol;Acc:HGNC:542]	-	-	-	-	GO:0005634//nucleus;GO:0005737//cytoplasm;GO:0005829//cytosol;GO:0005886//plasma membrane;GO:0009986//cell surface;GO:0012506//vesicle membrane;GO:0031965//nuclear membrane;GO:0048471//perinuclear region of cytoplasm;GO:0070062//extracellular exosome	GO:0004859//phospholipase inhibitor activity;GO:0005509//calcium ion binding;GO:0005515//protein binding;GO:0005544//calcium-dependent phospholipid binding;GO:0008201//heparin binding;GO:0035374//chondroitin sulfate binding;GO:0042802//identical protein binding;GO:0048306//calcium-dependent protein binding;GO:0051059//NF-kappaB binding	GO:0006357//regulation of transcription from RNA polymerase II promoter;GO:0007165//signal transduction;GO:0007219//Notch signaling pathway;GO:0030855//epithelial cell differentiation;GO:0032088//negative regulation of NF-kappaB transcription factor activity;GO:0043066//negative regulation of apoptotic process;GO:0043086//negative regulation of catalytic activity;GO:0050819//negative regulation o…
ENSG00000130311	2403	1565	1272	3700	3543	3463	10.3	10.31	10.32	17.01	17.23	18.16	10.31	17.4667	0.76056	2.41573e-22	1.19342e-20	DDA1	DET1 and DDB1 associated 1 [Source:HGNC Symbol;Acc:HGNC:28360]	-	-	-	-	GO:0005654//nucleoplasm;GO:0080008//Cul4-RING E3 ubiquitin ligase complex	GO:0005515//protein binding	GO:0032434//regulation of proteasomal ubiquitin-dependent protein catabolic process;GO:0043687//post-translational protein modification
ENSG00000105329	12811	8614	7096	8265	8230	7401	134.56	139.14	141.12	93.11	98.11	95.12	138.273	95.4467	-0.534756	2.78519e-22	1.37146e-20	TGFB1	transforming growth factor beta 1 [Source:HGNC Symbol;Acc:HGNC:11766]	Human Diseases;Environmental Information Processing;Cellular Processes;Environmental Information Processing;Human Diseases;Human Diseases;Human Diseases;Environmental Information Processing;Human Diseases;Human Diseases;Environmental Information Processing;Organismal Systems;Cellular Processes;Human Diseases;Human Diseases;Human Diseases;Human Diseases;Human Diseases;Human Diseases;Human Diseases…	Cancers;Signaling molecules and interaction;Transport and catabolism;Signal transduction;Infectious diseases;Cancers;Infectious diseases;Signal transduction;Endocrine and metabolic diseases;Infectious diseases;Signal transduction;Development;Cell growth and death;Infectious diseases;Infectious diseases;Endocrine and metabolic diseases;Infectious diseases;Cardiovascular diseases;Immune diseases;Ca…	ko05200//Pathways in cancer;ko04060//Cytokine-cytokine receptor interaction;ko04144//Endocytosis;ko04010//MAPK signaling pathway;ko05166//HTLV-I infection;ko05205//Proteoglycans in cancer;ko05152//Tuberculosis;ko04390//Hippo signaling pathway;ko04932//Non-alcoholic fatty liver disease (NAFLD);ko05161//Hepatitis B;ko04068//FoxO signaling pathway;ko04380//Osteoclast differentiation;ko04110//Cell cy…	K13375;K13375;K13375;K13375;K13375;K13375;K13375;K13375;K13375;K13375;K13375;K13375;K13375;K13375;K13375;K13375;K13375;K13375;K13375;K13375;K13375;K13375;K13375;K13375;K13375;K13375;K13375;K13375;K13375	GO:0005576//extracellular region;GO:0005615//extracellular space;GO:0005634//nucleus;GO:0005737//cytoplasm;GO:0005796//Golgi lumen;GO:0005886//plasma membrane;GO:0005902//microvillus;GO:0009986//cell surface;GO:0030141//secretory granule;GO:0030424//axon;GO:0031012//extracellular matrix;GO:0031093//platelet alpha granule lumen;GO:0043025//neuronal cell body;GO:0072562//blood microparticle	GO:0003823//antigen binding;GO:0005114//type II transforming growth factor beta receptor binding;GO:0005125//cytokine activity;GO:0005160//transforming growth factor beta receptor binding;GO:0005515//protein binding;GO:0008083//growth factor activity;GO:0019899//enzyme binding;GO:0034713//type I transforming growth factor beta receptor binding;GO:0034714//type III transforming growth factor beta …	GO:0000060//protein import into nucleus, translocation;GO:0000122//negative regulation of transcription from RNA polymerase II promoter;GO:0000165//MAPK cascade;GO:0001570//vasculogenesis;GO:0001657//ureteric bud development;GO:0001666//response to hypoxia;GO:0001763//morphogenesis of a branching structure;GO:0001775//cell activation;GO:0001837//epithelial to mesenchymal transition;GO:0001843//ne…
ENSG00000130787	7177	4839	3755	10496	10360	9600	45.92	47.61	45.49	72.03	75.24	75.17	46.34	74.1467	0.678124	3.87249e-22	1.90066e-20	HIP1R	huntingtin interacting protein 1 related [Source:HGNC Symbol;Acc:HGNC:18415]	-	-	-	-	GO:0005737//cytoplasm;GO:0005739//mitochondrion;GO:0005829//cytosol;GO:0005856//cytoskeleton;GO:0005905//coated pit;GO:0005938//cell cortex;GO:0012505//endomembrane system;GO:0014069//postsynaptic density;GO:0016020//membrane;GO:0016324//apical plasma membrane;GO:0030122//AP-2 adaptor complex;GO:0030136//clathrin-coated vesicle;GO:0030479//actin cortical patch;GO:0030665//clathrin-coated vesicle …	GO:0003779//actin binding;GO:0005515//protein binding;GO:0005543//phospholipid binding;GO:0005546//phosphatidylinositol-4,5-bisphosphate binding;GO:0005547//phosphatidylinositol-3,4,5-trisphosphate binding;GO:0017124//SH3 domain binding;GO:0030276//clathrin binding;GO:0032051//clathrin light chain binding;GO:0035091//phosphatidylinositol binding;GO:0035615//clathrin adaptor activity;GO:0042802//i…	GO:0006897//endocytosis;GO:0006898//receptor-mediated endocytosis;GO:0006915//apoptotic process;GO:0006919//activation of cysteine-type endopeptidase activity involved in apoptotic process;GO:0007015//actin filament organization;GO:0030100//regulation of endocytosis;GO:0030837//negative regulation of actin filament polymerization;GO:0032092//positive regulation of protein binding;GO:0032956//regu…
ENSG00000063176	764	555	480	1836	1589	1412	6.36	7.1	7.57	16.39	15.01	14.38	7.01	15.26	1.12227	3.9194e-22	1.91746e-20	SPHK2	sphingosine kinase 2 [Source:HGNC Symbol;Acc:HGNC:18859]	Metabolism;Environmental Information Processing;Human Diseases;Environmental Information Processing;Organismal Systems;Environmental Information Processing;Metabolism	Global and overview maps;Signal transduction;Infectious diseases;Signal transduction;Immune system;Signal transduction;Lipid metabolism	ko01100//Metabolic pathways;ko04020//Calcium signaling pathway;ko05152//Tuberculosis;ko04071//Sphingolipid signaling pathway;ko04666//Fc gamma R-mediated phagocytosis;ko04370//VEGF signaling pathway;ko00600//Sphingolipid metabolism	K04718;K04718;K04718;K04718;K04718;K04718;K04718	GO:0005737//cytoplasm;GO:0005764//lysosome;GO:0005765//lysosomal membrane;GO:0005829//cytosol;GO:0016020//membrane;GO:0043231//intracellular membrane-bounded organelle	GO:0000166//nucleotide binding;GO:0003951//NAD+ kinase activity;GO:0005515//protein binding;GO:0005524//ATP binding;GO:0008481//sphinganine kinase activity;GO:0016301//kinase activity;GO:0016740//transferase activity;GO:0017016//Ras GTPase binding;GO:0017050//D-erythro-sphingosine kinase activity;GO:0038036//sphingosine-1-phosphate receptor activity	GO:0001568//blood vessel development;GO:0003376//sphingosine-1-phosphate signaling pathway;GO:0006669//sphinganine-1-phosphate biosynthetic process;GO:0006670//sphingosine metabolic process;GO:0007420//brain development;GO:0007565//female pregnancy;GO:0008283//cell proliferation;GO:0008284//positive regulation of cell proliferation;GO:0016310//phosphorylation;GO:0030148//sphingolipid biosynthetic…
ENSG00000106479	532	329	277	1036	1048	900	2.47	2.34	2.43	5.15	5.51	5.1	2.41333	5.25333	1.12221	4.66049e-22	2.27266e-20	ZNF862	zinc finger protein 862 [Source:HGNC Symbol;Acc:HGNC:34519]	-	-	-	-	GO:0005575//cellular_component;GO:0005634//nucleus	GO:0003674//molecular_function;GO:0003676//nucleic acid binding;GO:0046872//metal ion binding;GO:0046983//protein dimerization activity	GO:0006355//regulation of transcription, DNA-templated;GO:0008150//biological_process
ENSG00000127946	7932	4989	4100	5292	4836	4238	29.53	28.56	28.9	21.13	20.43	19.3	28.9967	20.2867	-0.515355	4.74429e-22	2.30609e-20	HIP1	huntingtin interacting protein 1 [Source:HGNC Symbol;Acc:HGNC:4913]	Human Diseases	Neurodegenerative diseases	ko05016//Huntington disease	K04559	GO:0005634//nucleus;GO:0005737//cytoplasm;GO:0005794//Golgi apparatus;GO:0005829//cytosol;GO:0005856//cytoskeleton;GO:0012505//endomembrane system;GO:0016020//membrane;GO:0030122//AP-2 adaptor complex;GO:0030136//clathrin-coated vesicle;GO:0030479//actin cortical patch;GO:0030665//clathrin-coated vesicle membrane;GO:0031234//extrinsic component of cytoplasmic side of plasma membrane;GO:0031410//c…	GO:0003779//actin binding;GO:0005154//epidermal growth factor receptor binding;GO:0005200//structural constituent of cytoskeleton;GO:0005515//protein binding;GO:0005543//phospholipid binding;GO:0030276//clathrin binding;GO:0032051//clathrin light chain binding;GO:0032266//phosphatidylinositol-3-phosphate binding;GO:0035091//phosphatidylinositol binding;GO:0035254//glutamate receptor binding;GO:00…	GO:0006897//endocytosis;GO:0006915//apoptotic process;GO:0006919//activation of cysteine-type endopeptidase activity involved in apoptotic process;GO:0007015//actin filament organization;GO:0030100//regulation of endocytosis;GO:0030154//cell differentiation;GO:0042981//regulation of apoptotic process;GO:0045742//positive regulation of epidermal growth factor receptor signaling pathway;GO:0048260/…
ENSG00000187049	1229	846	576	295	416	245	15.45	16.35	13.71	3.98	5.93	3.77	15.17	4.56	-1.73412	5.99507e-22	2.90473e-20	TMEM216	transmembrane protein 216 [Source:HGNC Symbol;Acc:HGNC:25018]	-	-	-	-	GO:0005737//cytoplasm;GO:0005829//cytosol;GO:0005856//cytoskeleton;GO:0005929//cilium;GO:0016020//membrane;GO:0016021//integral component of membrane;GO:0035869//ciliary transition zone;GO:0036038//TCTN-B9D complex;GO:0042995//cell projection	GO:0005515//protein binding	GO:0030030//cell projection organization;GO:0060271//cilium morphogenesis
ENSG00000160145	1994	1210	991	1066	1017	937	5.85	5.46	5.5	3.35	3.39	3.36	5.60333	3.36667	-0.734964	6.07671e-22	2.93487e-20	KALRN	kalirin RhoGEF kinase [Source:HGNC Symbol;Acc:HGNC:4814]	-	-	-	-	GO:0005654//nucleoplasm;GO:0005737//cytoplasm;GO:0005829//cytosol;GO:0005856//cytoskeleton;GO:0015629//actin cytoskeleton;GO:0070062//extracellular exosome	GO:0000166//nucleotide binding;GO:0004672//protein kinase activity;GO:0004674//protein serine/threonine kinase activity;GO:0005085//guanyl-nucleotide exchange factor activity;GO:0005089//Rho guanyl-nucleotide exchange factor activity;GO:0005096//GTPase activator activity;GO:0005524//ATP binding;GO:0016301//kinase activity;GO:0016740//transferase activity;GO:0046872//metal ion binding	GO:0006468//protein phosphorylation;GO:0007165//signal transduction;GO:0007186//G-protein coupled receptor signaling pathway;GO:0007399//nervous system development;GO:0007528//neuromuscular junction development;GO:0007595//lactation;GO:0007613//memory;GO:0008344//adult locomotory behavior;GO:0016192//vesicle-mediated transport;GO:0016310//phosphorylation;GO:0035023//regulation of Rho protein sign…
ENSG00000080031	2270	1470	1209	1369	1244	1126	10.99	10.94	11.08	7.11	6.84	6.67	11.0033	6.87333	-0.678859	6.34852e-22	3.05639e-20	PTPRH	protein tyrosine phosphatase, receptor type H [Source:HGNC Symbol;Acc:HGNC:9672]	-	-	-	-	GO:0005737//cytoplasm;GO:0005886//plasma membrane;GO:0005887//integral component of plasma membrane;GO:0016020//membrane;GO:0016021//integral component of membrane;GO:0016324//apical plasma membrane;GO:0031528//microvillus membrane;GO:0042995//cell projection	GO:0004721//phosphoprotein phosphatase activity;GO:0004725//protein tyrosine phosphatase activity;GO:0005001//transmembrane receptor protein tyrosine phosphatase activity;GO:0005515//protein binding;GO:0016787//hydrolase activity;GO:0016791//phosphatase activity	GO:0006470//protein dephosphorylation;GO:0006915//apoptotic process;GO:0016311//dephosphorylation;GO:0035335//peptidyl-tyrosine dephosphorylation
ENSG00000144579	7943	5338	4459	5221	4930	4694	115.83	119.7	123.11	81.66	81.59	83.76	119.547	82.3367	-0.537967	6.44185e-22	3.09148e-20	CTDSP1	CTD small phosphatase 1 [Source:HGNC Symbol;Acc:HGNC:21614]	-	-	-	-	GO:0005634//nucleus;GO:0005654//nucleoplasm;GO:0070062//extracellular exosome	GO:0004721//phosphoprotein phosphatase activity;GO:0005515//protein binding;GO:0008420//CTD phosphatase activity;GO:0016787//hydrolase activity;GO:0016791//phosphatase activity;GO:0046872//metal ion binding	GO:0001933//negative regulation of protein phosphorylation;GO:0006357//regulation of transcription from RNA polymerase II promoter;GO:0006470//protein dephosphorylation;GO:0016311//dephosphorylation;GO:0045665//negative regulation of neuron differentiation;GO:0050768//negative regulation of neurogenesis;GO:2000134//negative regulation of G1/S transition of mitotic cell cycle
ENSG00000101158	12349	8476	6830	8349	7966	7235	93.64	98.83	98.06	67.9	68.56	67.13	96.8433	67.8633	-0.51302	7.89382e-22	3.77629e-20	NELFCD	negative elongation factor complex member C/D [Source:HGNC Symbol;Acc:HGNC:15934]	-	-	-	-	GO:0005634//nucleus	-	GO:0045892//negative regulation of transcription, DNA-templated
ENSG00000142207	6009	3689	3040	3385	3354	3253	9.7	9.15	9.29	5.86	6.14	6.42	9.38	6.14	-0.611349	7.98656e-22	3.80861e-20	URB1	URB1 ribosome biogenesis homolog [Source:HGNC Symbol;Acc:HGNC:17344]	-	-	-	-	GO:0001650//fibrillar center;GO:0005634//nucleus;GO:0005730//nucleolus	GO:0003723//RNA binding	GO:0000463//maturation of LSU-rRNA from tricistronic rRNA transcript (SSU-rRNA, 5.8S rRNA, LSU-rRNA);GO:0000466//maturation of 5.8S rRNA from tricistronic rRNA transcript (SSU-rRNA, 5.8S rRNA, LSU-rRNA);GO:0008150//biological_process
ENSG00000165675	1673	1005	728	756	652	593	8.72	8.05	7.18	4.23	3.86	3.78	7.98333	3.95667	-1.01271	8.10395e-22	3.85243e-20	ENOX2	ecto-NOX disulfide-thiol exchanger 2 [Source:HGNC Symbol;Acc:HGNC:2259]	-	-	-	-	GO:0005576//extracellular region;GO:0005615//extracellular space;GO:0005829//cytosol;GO:0005886//plasma membrane;GO:0009897//external side of plasma membrane;GO:0016020//membrane	GO:0003676//nucleic acid binding;GO:0003723//RNA binding;GO:0015035//protein disulfide oxidoreductase activity;GO:0016491//oxidoreductase activity	GO:0007624//ultradian rhythm;GO:0040008//regulation of growth;GO:0048511//rhythmic process;GO:0055114//oxidation-reduction process
ENSG00000116852	2630	1926	1355	1472	1298	1196	7.01	7.89	6.84	4.21	3.93	3.9	7.24667	4.01333	-0.852517	1.25184e-21	5.93232e-20	KIF21B	kinesin family member 21B [Source:HGNC Symbol;Acc:HGNC:29442]	-	-	-	-	GO:0005737//cytoplasm;GO:0005856//cytoskeleton;GO:0005871//kinesin complex;GO:0005874//microtubule;GO:0030424//axon;GO:0030425//dendrite;GO:0030426//growth cone;GO:0031410//cytoplasmic vesicle;GO:0042995//cell projection	GO:0000166//nucleotide binding;GO:0003777//microtubule motor activity;GO:0005524//ATP binding;GO:0008017//microtubule binding;GO:0016887//ATPase activity	GO:0007018//microtubule-based movement
ENSG00000187372	406	297	240	936	1023	967	1.4	1.58	1.57	3.47	4.01	4.09	1.51667	3.85667	1.34645	1.45594e-21	6.87794e-20	PCDHB13	protocadherin beta 13 [Source:HGNC Symbol;Acc:HGNC:8684]	-	-	-	-	GO:0005886//plasma membrane;GO:0005887//integral component of plasma membrane;GO:0016020//membrane;GO:0016021//integral component of membrane;GO:0032391//photoreceptor connecting cilium;GO:0045202//synapse;GO:0045211//postsynaptic membrane;GO:0097381//photoreceptor disc membrane	GO:0005509//calcium ion binding	GO:0007155//cell adhesion;GO:0007156//homophilic cell adhesion via plasma membrane adhesion molecules;GO:0007268//synaptic transmission;GO:0007416//synapse assembly;GO:0016339//calcium-dependent cell-cell adhesion via plasma membrane cell adhesion molecules
ENSG00000197081	22134	14627	11348	14228	13987	12896	52.27	53.12	50.74	36.04	37.49	37.27	52.0433	36.9333	-0.49479	1.4822e-21	6.96349e-20	IGF2R	insulin like growth factor 2 receptor [Source:HGNC Symbol;Acc:HGNC:5467]	Cellular Processes;Cellular Processes	Transport and catabolism;Transport and catabolism	ko04144//Endocytosis;ko04142//Lysosome	K06564;K06564	GO:0005615//extracellular space;GO:0005634//nucleus;GO:0005641//nuclear envelope lumen;GO:0005764//lysosome;GO:0005765//lysosomal membrane;GO:0005768//endosome;GO:0005769//early endosome;GO:0005770//late endosome;GO:0005794//Golgi apparatus;GO:0005802//trans-Golgi network;GO:0005886//plasma membrane;GO:0005887//integral component of plasma membrane;GO:0005925//focal adhesion;GO:0009986//cell surf…	GO:0001965//G-protein alpha-subunit binding;GO:0001972//retinoic acid binding;GO:0005010//insulin-like growth factor-activated receptor activity;GO:0005515//protein binding;GO:0005520//insulin-like growth factor binding;GO:0005537//mannose binding;GO:0019899//enzyme binding;GO:0031995//insulin-like growth factor II binding;GO:0036143//kringle domain binding;GO:0038023//signaling receptor activity…	GO:0001889//liver development;GO:0006892//post-Golgi vesicle-mediated transport;GO:0006898//receptor-mediated endocytosis;GO:0007041//lysosomal transport;GO:0007165//signal transduction;GO:0007186//G-protein coupled receptor signaling pathway;GO:0007283//spermatogenesis;GO:0009791//post-embryonic development;GO:0031100//organ regeneration;GO:0032526//response to retinoic acid;GO:0042981//regulati…
ENSG00000147475	2782	1678	1467	1678	1488	1393	23.02	21.35	22.98	14.89	13.97	14.1	22.45	14.32	-0.648684	1.48326e-21	6.96349e-20	ERLIN2	ER lipid raft associated 2 [Source:HGNC Symbol;Acc:HGNC:1356]	-	-	-	-	GO:0005783//endoplasmic reticulum;GO:0005789//endoplasmic reticulum membrane;GO:0005829//cytosol;GO:0005886//plasma membrane;GO:0016020//membrane;GO:0016021//integral component of membrane;GO:0032991//macromolecular complex;GO:0045121//membrane raft	GO:0004713//protein tyrosine kinase activity;GO:0005515//protein binding;GO:0015485//cholesterol binding;GO:0031625//ubiquitin protein ligase binding	GO:0006629//lipid metabolic process;GO:0008202//steroid metabolic process;GO:0008203//cholesterol metabolic process;GO:0018108//peptidyl-tyrosine phosphorylation;GO:0030433//ER-associated ubiquitin-dependent protein catabolic process;GO:0032933//SREBP signaling pathway;GO:0045541//negative regulation of cholesterol biosynthetic process;GO:0045717//negative regulation of fatty acid biosynthetic pr…
ENSG00000081923	3140	2031	1508	1815	1609	1473	24.09	23.96	21.91	14.94	14.01	13.83	23.32	14.26	-0.709594	1.66194e-21	7.77817e-20	ATP8B1	ATPase phospholipid transporting 8B1 [Source:HGNC Symbol;Acc:HGNC:3706]	-	-	-	-	GO:0005783//endoplasmic reticulum;GO:0005794//Golgi apparatus;GO:0005886//plasma membrane;GO:0005887//integral component of plasma membrane;GO:0016020//membrane;GO:0016021//integral component of membrane;GO:0016324//apical plasma membrane;GO:0031526//brush border membrane;GO:0032420//stereocilium;GO:0042995//cell projection	GO:0000166//nucleotide binding;GO:0000287//magnesium ion binding;GO:0004012//phospholipid-translocating ATPase activity;GO:0005319//lipid transporter activity;GO:0005515//protein binding;GO:0005524//ATP binding;GO:0015247//aminophospholipid transporter activity;GO:0016787//hydrolase activity;GO:0046872//metal ion binding;GO:1901612//cardiolipin binding	GO:0006855//drug transmembrane transport;GO:0006869//lipid transport;GO:0007030//Golgi organization;GO:0007605//sensory perception of sound;GO:0008206//bile acid metabolic process;GO:0015721//bile acid and bile salt transport;GO:0015914//phospholipid transport;GO:0015917//aminophospholipid transport;GO:0021650//vestibulocochlear nerve formation;GO:0032534//regulation of microvillus assembly;GO:00…
ENSG00000111670	3283	1856	1656	1817	1512	1512	30.26	26.31	28.9	17.96	15.82	17.05	28.49	16.9433	-0.749738	1.85304e-21	8.64583e-20	GNPTAB	N-acetylglucosamine-1-phosphate transferase subunits alpha and beta [Source:HGNC Symbol;Acc:HGNC:29670]	Cellular Processes	Transport and catabolism	ko04142//Lysosome	K08239	GO:0000139//Golgi membrane;GO:0005794//Golgi apparatus;GO:0016020//membrane;GO:0016021//integral component of membrane	GO:0003976//UDP-N-acetylglucosamine-lysosomal-enzyme N-acetylglucosaminephosphotransferase activity;GO:0005509//calcium ion binding;GO:0005515//protein binding;GO:0016740//transferase activity;GO:0016772//transferase activity, transferring phosphorus-containing groups;GO:0046872//metal ion binding	GO:0007040//lysosome organization;GO:0009306//protein secretion;GO:0016256//N-glycan processing to lysosome;GO:0033299//secretion of lysosomal enzymes;GO:0046835//carbohydrate phosphorylation
ENSG00000149798	2931	2076	1557	1632	1644	1430	31.03	33.8	31.21	18.53	19.75	18.52	32.0133	18.9333	-0.757744	1.91434e-21	8.90431e-20	CDC42EP2	CDC42 effector protein 2 [Source:HGNC Symbol;Acc:HGNC:16263]	-	-	-	-	GO:0005737//cytoplasm;GO:0005829//cytosol;GO:0005856//cytoskeleton;GO:0005886//plasma membrane;GO:0012505//endomembrane system;GO:0015630//microtubule cytoskeleton;GO:0016020//membrane;GO:0045335//phagocytic vesicle	GO:0001515//opioid peptide activity;GO:0005096//GTPase activator activity;GO:0005515//protein binding;GO:0017049//GTP-Rho binding	GO:0007015//actin filament organization;GO:0007266//Rho protein signal transduction;GO:0008360//regulation of cell shape;GO:0010469//regulation of receptor activity;GO:0030036//actin cytoskeleton organization;GO:0030838//positive regulation of actin filament polymerization;GO:0031274//positive regulation of pseudopodium assembly;GO:0031334//positive regulation of protein complex assembly;GO:00435…
ENSG00000105088	27	26	35	328	343	259	0.29	0.43	0.71	3.76	4.16	3.38	0.476667	3.76667	2.98224	1.94794e-21	9.03284e-20	OLFM2	olfactomedin 2 [Source:HGNC Symbol;Acc:HGNC:17189]	-	-	-	-	GO:0005576//extracellular region;GO:0005634//nucleus;GO:0005654//nucleoplasm;GO:0005737//cytoplasm;GO:0016020//membrane;GO:0030054//cell junction;GO:0032281//AMPA glutamate receptor complex;GO:0045202//synapse;GO:0097060//synaptic membrane	GO:0005515//protein binding	GO:0007601//visual perception;GO:0007626//locomotory behavior;GO:0009306//protein secretion;GO:0051152//positive regulation of smooth muscle cell differentiation
ENSG00000179010	6057	3773	3513	3498	2640	2863	67.13	64.3	73.72	41.58	33.21	38.83	68.3833	37.8733	-0.852462	1.96248e-21	9.07241e-20	MRFAP1	Morf4 family associated protein 1 [Source:HGNC Symbol;Acc:HGNC:24549]	-	-	-	-	GO:0005634//nucleus;GO:0005737//cytoplasm;GO:0005829//cytosol;GO:0048471//perinuclear region of cytoplasm	GO:0005515//protein binding	-
ENSG00000110987	730	371	358	1370	1320	1353	2.89	2.26	2.68	5.82	5.93	6.56	2.61	6.10333	1.22555	1.98599e-21	9.15313e-20	BCL7A	BCL tumor suppressor 7A [Source:HGNC Symbol;Acc:HGNC:1004]	-	-	-	-	GO:0005575//cellular_component	GO:0003674//molecular_function;GO:0005515//protein binding	GO:0045892//negative regulation of transcription, DNA-templated
ENSG00000135631	3593	2242	1853	2281	1974	1835	12.01	11.52	11.72	8.17	7.49	7.5	11.75	7.72	-0.605988	2.08248e-21	9.56865e-20	RAB11FIP5	RAB11 family interacting protein 5 [Source:HGNC Symbol;Acc:HGNC:24845]	Cellular Processes	Transport and catabolism	ko04144//Endocytosis	K12484	GO:0000139//Golgi membrane;GO:0005737//cytoplasm;GO:0005739//mitochondrion;GO:0005741//mitochondrial outer membrane;GO:0005768//endosome;GO:0005769//early endosome;GO:0005794//Golgi apparatus;GO:0005815//microtubule organizing center;GO:0016020//membrane;GO:0030141//secretory granule;GO:0030658//transport vesicle membrane;GO:0031410//cytoplasmic vesicle;GO:0031901//early endosome membrane;GO:0031…	GO:0005515//protein binding;GO:0017137//Rab GTPase binding;GO:0043015//gamma-tubulin binding	GO:0015031//protein transport;GO:0035773//insulin secretion involved in cellular response to glucose stimulus;GO:0045055//regulated exocytosis;GO:0070164//negative regulation of adiponectin secretion;GO:0071468//cellular response to acidic pH;GO:2000008//regulation of protein localization to cell surface
ENSG00000126262	6	6	0	222	153	134	0.05	0.08	0	1.99	1.45	1.37	0.0433333	1.60333	5.20945	3.57425e-21	1.63733e-19	FFAR2	free fatty acid receptor 2 [Source:HGNC Symbol;Acc:HGNC:4501]	Environmental Information Processing	Signal transduction	ko04024//cAMP signaling pathway	K04328	GO:0005886//plasma membrane;GO:0005887//integral component of plasma membrane;GO:0016020//membrane;GO:0016021//integral component of membrane;GO:0042995//cell projection	GO:0004930//G-protein coupled receptor activity;GO:0005515//protein binding;GO:0008289//lipid binding	GO:0002232//leukocyte chemotaxis involved in inflammatory response;GO:0002376//immune system process;GO:0002385//mucosal immune response;GO:0002673//regulation of acute inflammatory response;GO:0002720//positive regulation of cytokine production involved in immune response;GO:0002752//cell surface pattern recognition receptor signaling pathway;GO:0002879//positive regulation of acute inflammatory…
ENSG00000136854	1701	1075	867	2672	2789	2391	14.49	14.08	13.98	24.41	26.97	24.92	14.1833	25.4333	0.842524	4.92752e-21	2.25043e-19	STXBP1	syntaxin binding protein 1 [Source:HGNC Symbol;Acc:HGNC:11444]	Organismal Systems	Nervous system	ko04721//Synaptic vesicle cycle	K15292	GO:0005634//nucleus;GO:0005654//nucleoplasm;GO:0005737//cytoplasm;GO:0005739//mitochondrion;GO:0005829//cytosol;GO:0005856//cytoskeleton;GO:0005886//plasma membrane;GO:0016020//membrane;GO:0030424//axon;GO:0031091//platelet alpha granule;GO:0032991//macromolecular complex;GO:0043209//myelin sheath;GO:0045335//phagocytic vesicle;GO:0048471//perinuclear region of cytoplasm;GO:0048787//presynaptic a…	GO:0000149//SNARE binding;GO:0003723//RNA binding;GO:0005515//protein binding;GO:0017075//syntaxin-1 binding;GO:0019901//protein kinase binding;GO:0019904//protein domain specific binding;GO:0019905//syntaxin binding;GO:0042802//identical protein binding;GO:0043274//phospholipase binding;GO:0047485//protein N-terminus binding	GO:0002576//platelet degranulation;GO:0003006//developmental process involved in reproduction;GO:0006887//exocytosis;GO:0006904//vesicle docking involved in exocytosis;GO:0007269//neurotransmitter secretion;GO:0007274//neuromuscular synaptic transmission;GO:0007412//axon target recognition;GO:0010807//regulation of synaptic vesicle priming;GO:0015031//protein transport;GO:0016188//synaptic vesicl…
ENSG00000105204	1038	608	525	1711	1764	1691	9.81	8.83	9.39	17.34	18.92	19.55	9.34333	18.6033	0.993552	5.03868e-21	2.29427e-19	DYRK1B	dual specificity tyrosine phosphorylation regulated kinase 1B [Source:HGNC Symbol;Acc:HGNC:3092]	-	-	-	-	GO:0005634//nucleus	GO:0000166//nucleotide binding;GO:0003713//transcription coactivator activity;GO:0004672//protein kinase activity;GO:0004674//protein serine/threonine kinase activity;GO:0004712//protein serine/threonine/tyrosine kinase activity;GO:0004713//protein tyrosine kinase activity;GO:0005515//protein binding;GO:0005524//ATP binding;GO:0016301//kinase activity;GO:0016740//transferase activity	GO:0006468//protein phosphorylation;GO:0007520//myoblast fusion;GO:0016310//phosphorylation;GO:0018108//peptidyl-tyrosine phosphorylation;GO:0045893//positive regulation of transcription, DNA-templated;GO:0060612//adipose tissue development
ENSG00000102144	69168	45906	38047	47325	45740	43138	247.38	252.47	257.64	181.54	185.67	188.78	252.497	185.33	-0.446168	5.58929e-21	2.53733e-19	PGK1	phosphoglycerate kinase 1 [Source:HGNC Symbol;Acc:HGNC:8896]	Metabolism;Metabolism;Metabolism;Metabolism;Metabolism;Environmental Information Processing;Metabolism;Metabolism	Global and overview maps;Global and overview maps;Global and overview maps;Global and overview maps;Global and overview maps;Signal transduction;Global and overview maps;Carbohydrate metabolism	ko01100//Metabolic pathways;ko01110//Biosynthesis of secondary metabolites;ko01130//Biosynthesis of antibiotics;ko01120//Microbial metabolism in diverse environments;ko01200//Carbon metabolism;ko04066//HIF-1 signaling pathway;ko01230//Biosynthesis of amino acids;ko00010//Glycolysis / Gluconeogenesis	K00927;K00927;K00927;K00927;K00927;K00927;K00927;K00927	GO:0005615//extracellular space;GO:0005737//cytoplasm;GO:0005829//cytosol;GO:0016020//membrane;GO:0045121//membrane raft;GO:0070062//extracellular exosome	GO:0000166//nucleotide binding;GO:0004618//phosphoglycerate kinase activity;GO:0005515//protein binding;GO:0005524//ATP binding;GO:0016301//kinase activity;GO:0016740//transferase activity;GO:0043531//ADP binding;GO:0047134//protein-disulfide reductase activity	GO:0001666//response to hypoxia;GO:0006094//gluconeogenesis;GO:0006096//glycolytic process;GO:0007268//synaptic transmission;GO:0007520//myoblast fusion;GO:0007525//somatic muscle development;GO:0016310//phosphorylation;GO:0016525//negative regulation of angiogenesis;GO:0030855//epithelial cell differentiation;GO:0031639//plasminogen activation;GO:0046716//muscle cell cellular homeostasis;GO:0061…
ENSG00000266074	2183	1470	1213	1192	1223	1090	3.61	3.74	3.8	2.11	2.29	2.21	3.71667	2.20333	-0.754322	5.86668e-21	2.65529e-19	BAHCC1	BAH domain and coiled-coil containing 1 [Source:HGNC Symbol;Acc:HGNC:29279]	-	-	-	-	-	GO:0003682//chromatin binding	-
ENSG00000109107	2313	1721	1259	1236	1087	1141	36.63	41.91	37.75	20.99	19.54	22.11	38.7633	20.88	-0.892571	6.01754e-21	2.71544e-19	ALDOC	aldolase, fructose-bisphosphate C [Source:HGNC Symbol;Acc:HGNC:418]	Metabolism;Metabolism;Metabolism;Metabolism;Metabolism;Metabolism;Metabolism;Metabolism;Metabolism	Global and overview maps;Global and overview maps;Global and overview maps;Global and overview maps;Global and overview maps;Global and overview maps;Carbohydrate metabolism;Carbohydrate metabolism;Carbohydrate metabolism	ko01100//Metabolic pathways;ko01110//Biosynthesis of secondary metabolites;ko01130//Biosynthesis of antibiotics;ko01120//Microbial metabolism in diverse environments;ko01200//Carbon metabolism;ko01230//Biosynthesis of amino acids;ko00010//Glycolysis / Gluconeogenesis;ko00051//Fructose and mannose metabolism;ko00030//Pentose phosphate pathway	K01623;K01623;K01623;K01623;K01623;K01623;K01623;K01623;K01623	GO:0005576//extracellular region;GO:0005829//cytosol;GO:0005856//cytoskeleton;GO:0034774//secretory granule lumen;GO:0070062//extracellular exosome;GO:1904724//tertiary granule lumen;GO:1904813//ficolin-1-rich granule lumen	GO:0003824//catalytic activity;GO:0004332//fructose-bisphosphate aldolase activity;GO:0005515//protein binding;GO:0008092//cytoskeletal protein binding;GO:0016829//lyase activity	GO:0006000//fructose metabolic process;GO:0006094//gluconeogenesis;GO:0006096//glycolytic process;GO:0030388//fructose 1,6-bisphosphate metabolic process;GO:0030855//epithelial cell differentiation;GO:0043312//neutrophil degranulation;GO:0061621//canonical glycolysis
ENSG00000077150	7460	5154	3929	4586	4511	4198	61.59	65.43	61.42	40.61	42.27	42.41	62.8133	41.7633	-0.588834	8.21537e-21	3.69619e-19	NFKB2	nuclear factor kappa B subunit 2 [Source:HGNC Symbol;Acc:HGNC:7795]	Human Diseases;Environmental Information Processing;Human Diseases;Human Diseases;Human Diseases;Organismal Systems;Environmental Information Processing;Human Diseases	Cancers;Signal transduction;Infectious diseases;Cancers;Infectious diseases;Development;Signal transduction;Infectious diseases	ko05200//Pathways in cancer;ko04010//MAPK signaling pathway;ko05166//HTLV-I infection;ko05203//Viral carcinogenesis;ko05169//Epstein-Barr virus infection;ko04380//Osteoclast differentiation;ko04064//NF-kappa B signaling pathway;ko05134//Legionellosis	K04469;K04469;K04469;K04469;K04469;K04469;K04469;K04469	GO:0005634//nucleus;GO:0005654//nucleoplasm;GO:0005737//cytoplasm;GO:0005829//cytosol;GO:0033257//Bcl3/NF-kappaB2 complex	GO:0000978//RNA polymerase II core promoter proximal region sequence-specific DNA binding;GO:0000981//RNA polymerase II transcription factor activity, sequence-specific DNA binding;GO:0001228//transcriptional activator activity, RNA polymerase II transcription regulatory region sequence-specific binding;GO:0003677//DNA binding;GO:0003700//transcription factor activity, sequence-specific DNA bindi…	GO:0002268//follicular dendritic cell differentiation;GO:0002467//germinal center formation;GO:0006355//regulation of transcription, DNA-templated;GO:0007165//signal transduction;GO:0007568//aging;GO:0030198//extracellular matrix organization;GO:0032481//positive regulation of type I interferon production;GO:0032496//response to lipopolysaccharide;GO:0034097//response to cytokine;GO:0038061//NIK/…
ENSG00000110888	10301	6149	5271	6831	6148	5461	88.35	81.1	85.6	62.84	59.85	57.31	85.0167	60	-0.502783	9.93217e-21	4.45533e-19	CAPRIN2	caprin family member 2 [Source:HGNC Symbol;Acc:HGNC:21259]	-	-	-	-	GO:0005634//nucleus;GO:0005737//cytoplasm;GO:0005739//mitochondrion;GO:0005813//centrosome;GO:0005829//cytosol;GO:0005886//plasma membrane;GO:0016020//membrane;GO:0043235//receptor complex	GO:0003723//RNA binding;GO:0005102//receptor binding;GO:0005515//protein binding;GO:0046872//metal ion binding	GO:0017148//negative regulation of translation;GO:0030154//cell differentiation;GO:0030308//negative regulation of cell growth;GO:0032092//positive regulation of protein binding;GO:0033138//positive regulation of peptidyl-serine phosphorylation;GO:0040008//regulation of growth;GO:0045944//positive regulation of transcription from RNA polymerase II promoter;GO:0050775//positive regulation of dendr…
ENSG00000169903	416	238	250	109	108	110	5.76	5.07	6.56	1.62	1.7	1.86	5.79667	1.72667	-1.74723	1.00045e-20	4.47449e-19	TM4SF4	transmembrane 4 L six family member 4 [Source:HGNC Symbol;Acc:HGNC:11856]	-	-	-	-	GO:0016020//membrane;GO:0016021//integral component of membrane	GO:0005515//protein binding	GO:0042246//tissue regeneration
ENSG00000111319	4229	2843	2067	6785	6534	5551	29.79	30.8	27.57	51.27	52.24	47.85	29.3867	50.4533	0.779788	1.03877e-20	4.63219e-19	SCNN1A	sodium channel epithelial 1 alpha subunit [Source:HGNC Symbol;Acc:HGNC:10599]	Organismal Systems;Organismal Systems	Sensory system;Excretory system	ko04742//Taste transduction;ko04960//Aldosterone-regulated sodium reabsorption	K04824;K04824	GO:0001669//acrosomal vesicle;GO:0005737//cytoplasm;GO:0005886//plasma membrane;GO:0005887//integral component of plasma membrane;GO:0005929//cilium;GO:0016020//membrane;GO:0016021//integral component of membrane;GO:0016324//apical plasma membrane;GO:0031410//cytoplasmic vesicle;GO:0031514//motile cilium;GO:0034706//sodium channel complex;GO:0042995//cell projection;GO:0060170//ciliary membrane;G…	GO:0005272//sodium channel activity;GO:0005515//protein binding;GO:0015280//ligand-gated sodium channel activity;GO:0050699//WW domain binding	GO:0006811//ion transport;GO:0006814//sodium ion transport;GO:0035725//sodium ion transmembrane transport;GO:0050891//multicellular organismal water homeostasis;GO:0050896//response to stimulus;GO:0050909//sensory perception of taste;GO:0055078//sodium ion homeostasis
ENSG00000100994	117619	81478	64533	80759	76561	72546	844.61	899.72	877.38	621.99	623.97	637.44	873.903	627.8	-0.477169	1.46376e-20	6.50811e-19	PYGB	glycogen phosphorylase B [Source:HGNC Symbol;Acc:HGNC:9723]	Metabolism;Metabolism;Organismal Systems;Human Diseases;Organismal Systems;Metabolism	Global and overview maps;Global and overview maps;Endocrine system;Endocrine and metabolic diseases;Endocrine system;Carbohydrate metabolism	ko01100//Metabolic pathways;ko01110//Biosynthesis of secondary metabolites;ko04910//Insulin signaling pathway;ko04931//Insulin resistance;ko04922//Glucagon signaling pathway;ko00500//Starch and sucrose metabolism	K00688;K00688;K00688;K00688;K00688;K00688	GO:0005576//extracellular region;GO:0005737//cytoplasm;GO:0016020//membrane;GO:0035578//azurophil granule lumen;GO:0070062//extracellular exosome	GO:0003824//catalytic activity;GO:0004645//phosphorylase activity;GO:0005515//protein binding;GO:0008184//glycogen phosphorylase activity;GO:0016740//transferase activity;GO:0016757//transferase activity, transferring glycosyl groups;GO:0030170//pyridoxal phosphate binding	GO:0005975//carbohydrate metabolic process;GO:0005977//glycogen metabolic process;GO:0005980//glycogen catabolic process;GO:0008152//metabolic process;GO:0043312//neutrophil degranulation
ENSG00000165548	945	643	477	454	384	371	11.77	12.32	11.25	6.07	5.43	5.65	11.78	5.71667	-1.04309	1.54149e-20	6.83362e-19	TMEM63C	transmembrane protein 63C [Source:HGNC Symbol;Acc:HGNC:23787]	-	-	-	-	GO:0005886//plasma membrane;GO:0016020//membrane;GO:0016021//integral component of membrane	GO:0005227//calcium activated cation channel activity	GO:0006811//ion transport;GO:0006812//cation transport;GO:0034220//ion transmembrane transport
ENSG00000132846	2966	1795	1394	4286	4110	3819	15.44	14.37	13.74	23.93	24.29	24.33	14.5167	24.1833	0.736303	1.76687e-20	7.80988e-19	ZBED3	zinc finger BED-type containing 3 [Source:HGNC Symbol;Acc:HGNC:20711]	-	-	-	-	GO:0005737//cytoplasm;GO:0005829//cytosol;GO:0016020//membrane	GO:0000981//RNA polymerase II transcription factor activity, sequence-specific DNA binding;GO:0003677//DNA binding;GO:0046872//metal ion binding	GO:0001933//negative regulation of protein phosphorylation;GO:0016055//Wnt signaling pathway;GO:0045944//positive regulation of transcription from RNA polymerase II promoter;GO:0050821//protein stabilization;GO:0090263//positive regulation of canonical Wnt signaling pathway
ENSG00000104765	1270	798	661	621	493	547	14.82	14.32	14.6	7.77	6.53	7.81	14.58	7.37	-0.984254	2.05562e-20	9.05973e-19	BNIP3L	BCL2 interacting protein 3 like [Source:HGNC Symbol;Acc:HGNC:1085]	-	-	-	-	GO:0005634//nucleus;GO:0005635//nuclear envelope;GO:0005739//mitochondrion;GO:0005740//mitochondrial envelope;GO:0005741//mitochondrial outer membrane;GO:0005783//endoplasmic reticulum;GO:0005829//cytosol;GO:0016020//membrane;GO:0016021//integral component of membrane;GO:0016607//nuclear speck;GO:0031224//intrinsic component of membrane	GO:0005515//protein binding;GO:0005521//lamin binding;GO:0042802//identical protein binding;GO:0042803//protein homodimerization activity;GO:0046982//protein heterodimerization activity	GO:0006915//apoptotic process;GO:0010917//negative regulation of mitochondrial membrane potential;GO:0016032//viral process;GO:0016239//positive regulation of macroautophagy;GO:0035694//mitochondrial protein catabolic process;GO:0035794//positive regulation of mitochondrial membrane permeability;GO:0042981//regulation of apoptotic process;GO:0043065//positive regulation of apoptotic process;GO:00…
ENSG00000137486	4037	2903	2345	2386	2374	2213	41.16	45.52	45.27	26.09	27.47	27.61	43.9833	27.0567	-0.700973	3.04577e-20	1.33846e-18	ARRB1	arrestin beta 1 [Source:HGNC Symbol;Acc:HGNC:711]	Organismal Systems;Cellular Processes;Environmental Information Processing;Organismal Systems;Human Diseases	Sensory system;Transport and catabolism;Signal transduction;Immune system;Substance dependence	ko04740//Olfactory transduction;ko04144//Endocytosis;ko04010//MAPK signaling pathway;ko04062//Chemokine signaling pathway;ko05032//Morphine addiction	K04439;K04439;K04439;K04439;K04439	GO:0000139//Golgi membrane;GO:0000785//chromatin;GO:0005634//nucleus;GO:0005654//nucleoplasm;GO:0005737//cytoplasm;GO:0005765//lysosomal membrane;GO:0005768//endosome;GO:0005829//cytosol;GO:0005886//plasma membrane;GO:0005905//coated pit;GO:0014069//postsynaptic density;GO:0016020//membrane;GO:0016323//basolateral plasma membrane;GO:0016604//nuclear body;GO:0030659//cytoplasmic vesicle membrane;G…	GO:0004857//enzyme inhibitor activity;GO:0005096//GTPase activator activity;GO:0005102//receptor binding;GO:0005159//insulin-like growth factor receptor binding;GO:0005515//protein binding;GO:0008134//transcription factor binding;GO:0019899//enzyme binding;GO:0030276//clathrin binding;GO:0030331//estrogen receptor binding;GO:0031434//mitogen-activated protein kinase kinase binding;GO:0031625//ubi…	GO:0000187//activation of MAPK activity;GO:0001933//negative regulation of protein phosphorylation;GO:0001934//positive regulation of protein phosphorylation;GO:0002031//G-protein coupled receptor internalization;GO:0002092//positive regulation of receptor internalization;GO:0006366//transcription from RNA polymerase II promoter;GO:0006511//ubiquitin-dependent protein catabolic process;GO:0006897…
ENSG00000105854	2947	2174	2069	1610	1544	1341	43.63	49.5	58	25.57	25.95	24.29	50.3767	25.27	-0.99533	3.68603e-20	1.61512e-18	PON2	paraoxonase 2 [Source:HGNC Symbol;Acc:HGNC:9205]	-	-	-	-	GO:0005576//extracellular region;GO:0005634//nucleus;GO:0005739//mitochondrion;GO:0005764//lysosome;GO:0005886//plasma membrane;GO:0016020//membrane;GO:0016021//integral component of membrane;GO:0043231//intracellular membrane-bounded organelle	GO:0004064//arylesterase activity;GO:0016787//hydrolase activity;GO:0042802//identical protein binding;GO:0046872//metal ion binding	GO:0006979//response to oxidative stress;GO:0009636//response to toxic substance;GO:0019372//lipoxygenase pathway;GO:0019439//aromatic compound catabolic process
ENSG00000139645	7318	4966	3748	10680	10481	9931	14.72	15.36	14.28	23.04	23.93	24.45	14.7867	23.8067	0.687069	3.97312e-20	1.73589e-18	ANKRD52	ankyrin repeat domain 52 [Source:HGNC Symbol;Acc:HGNC:26614]	-	-	-	-	-	GO:0005515//protein binding	-
ENSG00000107281	6544	3734	2988	9481	8532	7949	84.96	74.54	73.44	132.01	125.71	126.27	77.6467	127.997	0.72111	4.06741e-20	1.77196e-18	NPDC1	neural proliferation, differentiation and control 1 [Source:HGNC Symbol;Acc:HGNC:7899]	-	-	-	-	GO:0005886//plasma membrane;GO:0016020//membrane;GO:0016021//integral component of membrane	GO:0005515//protein binding	GO:0050776//regulation of immune response
ENSG00000108175	10591	6917	5267	6741	6456	6057	33.8	33.95	31.83	23.08	23.39	23.66	33.1933	23.3767	-0.505824	4.97952e-20	2.16308e-18	ZMIZ1	zinc finger MIZ-type containing 1 [Source:HGNC Symbol;Acc:HGNC:16493]	-	-	-	-	GO:0005634//nucleus;GO:0005654//nucleoplasm;GO:0005737//cytoplasm;GO:0016607//nuclear speck;GO:0043231//intracellular membrane-bounded organelle	GO:0008270//zinc ion binding;GO:0046872//metal ion binding	GO:0001570//vasculogenesis;GO:0001701//in utero embryonic development;GO:0003007//heart morphogenesis;GO:0007296//vitellogenesis;GO:0007569//cell aging;GO:0045582//positive regulation of T cell differentiation;GO:0045747//positive regulation of Notch signaling pathway;GO:0045944//positive regulation of transcription from RNA polymerase II promoter;GO:0048146//positive regulation of fibroblast pro…
ENSG00000142910	16454	11417	8889	10699	10653	9126	139.88	149.25	143.07	97.55	102.78	94.93	144.067	98.42	-0.549713	5.05835e-20	2.19104e-18	TINAGL1	tubulointerstitial nephritis antigen like 1 [Source:HGNC Symbol;Acc:HGNC:19168]	-	-	-	-	GO:0005576//extracellular region;GO:0005615//extracellular space;GO:0005737//cytoplasm;GO:0070062//extracellular exosome	GO:0005044//scavenger receptor activity;GO:0005201//extracellular matrix structural constituent;GO:0005515//protein binding;GO:0008234//cysteine-type peptidase activity;GO:0030247//polysaccharide binding;GO:0043236//laminin binding	GO:0006508//proteolysis;GO:0006898//receptor-mediated endocytosis;GO:0006955//immune response;GO:0007155//cell adhesion;GO:0016197//endosomal transport
ENSG00000162415	103	72	52	344	384	309	0.31	0.33	0.3	1.11	1.31	1.14	0.313333	1.18667	1.92114	5.21786e-20	2.25367e-18	ZSWIM5	zinc finger SWIM-type containing 5 [Source:HGNC Symbol;Acc:HGNC:29299]	-	-	-	-	GO:0005615//extracellular space;GO:0031462//Cul2-RING ubiquitin ligase complex	GO:0008270//zinc ion binding;GO:0046872//metal ion binding	GO:1902667//regulation of axon guidance
ENSG00000084652	5478	3223	2797	7497	7358	6563	19.41	17.56	18.76	28.49	29.59	28.45	18.5767	28.8433	0.634746	5.50682e-20	2.3717e-18	TXLNA	taxilin alpha [Source:HGNC Symbol;Acc:HGNC:30685]	-	-	-	-	GO:0005576//extracellular region;GO:0005737//cytoplasm;GO:0005829//cytosol;GO:0016020//membrane	GO:0005125//cytokine activity;GO:0005515//protein binding;GO:0019905//syntaxin binding;GO:0030372//high molecular weight B cell growth factor receptor binding	GO:0006887//exocytosis;GO:0008283//cell proliferation;GO:0010469//regulation of receptor activity;GO:0019221//cytokine-mediated signaling pathway;GO:0042113//B cell activation
ENSG00000149115	11926	8410	6559	18119	16928	16173	50.67	54.95	52.76	82.57	81.63	84.08	52.7933	82.76	0.648578	5.65593e-20	2.429e-18	TNKS1BP1	tankyrase 1 binding protein 1 [Source:HGNC Symbol;Acc:HGNC:19081]	-	-	-	-	GO:0005634//nucleus;GO:0005694//chromosome;GO:0005720//nuclear heterochromatin;GO:0005737//cytoplasm;GO:0005829//cytosol;GO:0005856//cytoskeleton;GO:0005913//cell-cell adherens junction;GO:0030014//CCR4-NOT complex	GO:0005515//protein binding;GO:0019899//enzyme binding;GO:0044877//macromolecular complex binding;GO:0045296//cadherin binding;GO:0071532//ankyrin repeat binding	GO:0000289//nuclear-transcribed mRNA poly(A) tail shortening;GO:0006302//double-strand break repair;GO:0006977//DNA damage response, signal transduction by p53 class mediator resulting in cell cycle arrest;GO:0007004//telomere maintenance via telomerase;GO:0010800//positive regulation of peptidyl-threonine phosphorylation;GO:0031954//positive regulation of protein autophosphorylation;GO:0033138//…
ENSG00000160211	21666	15415	11585	13684	13664	12184	227.17	248.54	229.98	153.88	162.6	156.32	235.23	157.6	-0.577805	5.748e-20	2.46154e-18	G6PD	glucose-6-phosphate dehydrogenase [Source:HGNC Symbol;Acc:HGNC:4057]	Metabolism;Metabolism;Metabolism;Metabolism;Metabolism;Human Diseases;Metabolism;Metabolism	Global and overview maps;Global and overview maps;Global and overview maps;Global and overview maps;Global and overview maps;Cancers;Metabolism of other amino acids;Carbohydrate metabolism	ko01100//Metabolic pathways;ko01110//Biosynthesis of secondary metabolites;ko01130//Biosynthesis of antibiotics;ko01120//Microbial metabolism in diverse environments;ko01200//Carbon metabolism;ko05230//Central carbon metabolism in cancer;ko00480//Glutathione metabolism;ko00030//Pentose phosphate pathway	K00036;K00036;K00036;K00036;K00036;K00036;K00036;K00036	GO:0005634//nucleus;GO:0005737//cytoplasm;GO:0005829//cytosol;GO:0009898//cytoplasmic side of plasma membrane;GO:0016020//membrane;GO:0043231//intracellular membrane-bounded organelle;GO:0070062//extracellular exosome	GO:0004345//glucose-6-phosphate dehydrogenase activity;GO:0005515//protein binding;GO:0005536//glucose binding;GO:0016491//oxidoreductase activity;GO:0030246//carbohydrate binding;GO:0042802//identical protein binding;GO:0042803//protein homodimerization activity;GO:0050661//NADP binding	GO:0005975//carbohydrate metabolic process;GO:0006006//glucose metabolic process;GO:0006098//pentose-phosphate shunt;GO:0006629//lipid metabolic process;GO:0006695//cholesterol biosynthetic process;GO:0006739//NADP metabolic process;GO:0006740//NADPH regeneration;GO:0006749//glutathione metabolic process;GO:0009051//pentose-phosphate shunt, oxidative branch;GO:0010041//response to iron(III) ion;G…
ENSG00000160753	4035	2826	2301	2478	2428	2265	38.22	41.17	41.27	25.18	26.1	26.25	40.22	25.8433	-0.638121	6.96899e-20	2.97599e-18	RUSC1	RUN and SH3 domain containing 1 [Source:HGNC Symbol;Acc:HGNC:17153]	-	-	-	-	GO:0005634//nucleus;GO:0005737//cytoplasm;GO:0005768//endosome;GO:0005769//early endosome;GO:0005794//Golgi apparatus;GO:0005829//cytosol;GO:0005856//cytoskeleton;GO:0005874//microtubule;GO:0005886//plasma membrane;GO:0014069//postsynaptic density;GO:0015630//microtubule cytoskeleton;GO:0016020//membrane;GO:0030054//cell junction;GO:0031410//cytoplasmic vesicle;GO:0045202//synapse;GO:0045211//pos…	GO:0003779//actin binding;GO:0005070//SH3/SH2 adaptor activity;GO:0005515//protein binding	GO:0000209//protein polyubiquitination;GO:0009967//positive regulation of signal transduction
ENSG00000023330	6894	4512	3732	4367	4232	4100	70.67	71.12	72.43	48.01	49.23	51.42	71.4067	49.5533	-0.527077	1.03934e-19	4.42583e-18	ALAS1	5'-aminolevulinate synthase 1 [Source:HGNC Symbol;Acc:HGNC:396]	Metabolism;Metabolism;Metabolism;Metabolism	Global and overview maps;Global and overview maps;Metabolism of cofactors and vitamins;Amino acid metabolism	ko01100//Metabolic pathways;ko01110//Biosynthesis of secondary metabolites;ko00860//Porphyrin and chlorophyll metabolism;ko00260//Glycine, serine and threonine metabolism	K00643;K00643;K00643;K00643	GO:0005654//nucleoplasm;GO:0005739//mitochondrion;GO:0005759//mitochondrial matrix;GO:0005829//cytosol	GO:0003824//catalytic activity;GO:0003870//5-aminolevulinate synthase activity;GO:0005515//protein binding;GO:0016740//transferase activity;GO:0016746//transferase activity, transferring acyl groups;GO:0030170//pyridoxal phosphate binding;GO:0042802//identical protein binding	GO:0006778//porphyrin-containing compound metabolic process;GO:0006782//protoporphyrinogen IX biosynthetic process;GO:0006783//heme biosynthetic process;GO:0007005//mitochondrion organization;GO:0009058//biosynthetic process;GO:0019216//regulation of lipid metabolic process;GO:0033014//tetrapyrrole biosynthetic process
ENSG00000284057	19	9	16	238	159	165	0.11	0.08	0.18	1.49	1.05	1.18	0.123333	1.24	3.32971	1.19693e-19	5.08256e-18	AP001273.2	novel protein, C11orf54-MED17 readthrough	-	-	-	-	GO:0005634//nucleus;GO:0016592//mediator complex	GO:0003712//transcription cofactor activity	GO:0006357//regulation of transcription from RNA polymerase II promoter
ENSG00000172296	172	89	85	445	516	413	1.53	1.22	1.44	4.26	5.22	4.51	1.39667	4.66333	1.73937	1.58748e-19	6.72211e-18	SPTLC3	serine palmitoyltransferase long chain base subunit 3 [Source:HGNC Symbol;Acc:HGNC:16253]	Metabolism;Environmental Information Processing;Metabolism	Global and overview maps;Signal transduction;Lipid metabolism	ko01100//Metabolic pathways;ko04071//Sphingolipid signaling pathway;ko00600//Sphingolipid metabolism	K00654;K00654;K00654	GO:0005783//endoplasmic reticulum;GO:0005789//endoplasmic reticulum membrane;GO:0016020//membrane;GO:0016021//integral component of membrane;GO:0017059//serine C-palmitoyltransferase complex	GO:0003824//catalytic activity;GO:0004758//serine C-palmitoyltransferase activity;GO:0005515//protein binding;GO:0008483//transaminase activity;GO:0016740//transferase activity;GO:0016746//transferase activity, transferring acyl groups;GO:0030170//pyridoxal phosphate binding	GO:0006629//lipid metabolic process;GO:0006665//sphingolipid metabolic process;GO:0009058//biosynthetic process;GO:0030148//sphingolipid biosynthetic process;GO:0046520//sphingoid biosynthetic process
ENSG00000112893	2814	1501	1362	1461	1298	1189	10.54	8.64	9.66	5.87	5.52	5.45	9.61333	5.61333	-0.776179	1.63544e-19	6.90583e-18	MAN2A1	mannosidase alpha class 2A member 1 [Source:HGNC Symbol;Acc:HGNC:6824]	Metabolism;Metabolism	Global and overview maps;Glycan biosynthesis and metabolism	ko01100//Metabolic pathways;ko00510//N-Glycan biosynthesis	K01231;K01231	GO:0000139//Golgi membrane;GO:0005615//extracellular space;GO:0005794//Golgi apparatus;GO:0005797//Golgi medial cisterna;GO:0005801//cis-Golgi network;GO:0016020//membrane;GO:0016021//integral component of membrane;GO:0070062//extracellular exosome	GO:0003824//catalytic activity;GO:0004559//alpha-mannosidase activity;GO:0004572//mannosyl-oligosaccharide 1,3-1,6-alpha-mannosidase activity;GO:0015923//mannosidase activity;GO:0016787//hydrolase activity;GO:0016798//hydrolase activity, acting on glycosyl bonds;GO:0016799//hydrolase activity, hydrolyzing N-glycosyl compounds;GO:0030246//carbohydrate binding;GO:0046872//metal ion binding	GO:0001701//in utero embryonic development;GO:0001889//liver development;GO:0005975//carbohydrate metabolic process;GO:0006013//mannose metabolic process;GO:0006486//protein glycosylation;GO:0006491//N-glycan processing;GO:0006517//protein deglycosylation;GO:0007005//mitochondrion organization;GO:0007033//vacuole organization;GO:0007585//respiratory gaseous exchange;GO:0008152//metabolic process;…
ENSG00000204257	725	420	324	1267	1216	1086	14.44	12.86	12.21	27.06	27.48	26.46	13.17	27	1.0357	2.1906e-19	9.22433e-18	HLA-DMA	major histocompatibility complex, class II, DM alpha [Source:HGNC Symbol;Acc:HGNC:4934]	Human Diseases;Human Diseases;Human Diseases;Human Diseases;Cellular Processes;Environmental Information Processing;Human Diseases;Human Diseases;Human Diseases;Human Diseases;Organismal Systems;Human Diseases;Human Diseases;Human Diseases;Human Diseases;Organismal Systems;Human Diseases;Human Diseases;Human Diseases;Human Diseases	Infectious diseases;Infectious diseases;Infectious diseases;Infectious diseases;Transport and catabolism;Signaling molecules and interaction;Immune diseases;Infectious diseases;Immune diseases;Infectious diseases;Immune system;Immune diseases;Cardiovascular diseases;Infectious diseases;Immune diseases;Immune system;Endocrine and metabolic diseases;Immune diseases;Immune diseases;Immune diseases	ko05166//HTLV-I infection;ko05168//Herpes simplex infection;ko05152//Tuberculosis;ko05164//Influenza A;ko04145//Phagosome;ko04514//Cell adhesion molecules (CAMs);ko05322//Systemic lupus erythematosus;ko05145//Toxoplasmosis;ko05323//Rheumatoid arthritis;ko05140//Leishmaniasis;ko04612//Antigen processing and presentation;ko05321//Inflammatiory bowel disease (IBD);ko05416//Viral myocarditis;ko05150/…	K06752;K06752;K06752;K06752;K06752;K06752;K06752;K06752;K06752;K06752;K06752;K06752;K06752;K06752;K06752;K06752;K06752;K06752;K06752;K06752	GO:0005764//lysosome;GO:0005765//lysosomal membrane;GO:0005768//endosome;GO:0009986//cell surface;GO:0016020//membrane;GO:0016021//integral component of membrane;GO:0031902//late endosome membrane;GO:0042613//MHC class II protein complex;GO:0043231//intracellular membrane-bounded organelle	GO:0005515//protein binding;GO:0023026//MHC class II protein complex binding	GO:0002376//immune system process;GO:0002503//peptide antigen assembly with MHC class II protein complex;GO:0002504//antigen processing and presentation of peptide or polysaccharide antigen via MHC class II;GO:0006955//immune response;GO:0019882//antigen processing and presentation;GO:0019886//antigen processing and presentation of exogenous peptide antigen via MHC class II
ENSG00000176340	12965	10152	7365	7454	7427	7080	446.96	538.18	480.72	275.61	290.59	298.66	488.62	288.287	-0.761209	2.35746e-19	9.89937e-18	COX8A	cytochrome c oxidase subunit 8A [Source:HGNC Symbol;Acc:HGNC:2294]	Metabolism;Human Diseases;Human Diseases;Human Diseases;Human Diseases;Metabolism;Organismal Systems	Global and overview maps;Neurodegenerative diseases;Neurodegenerative diseases;Endocrine and metabolic diseases;Neurodegenerative diseases;Energy metabolism;Circulatory system	ko01100//Metabolic pathways;ko05016//Huntington disease;ko05010//Alzheimer disease;ko04932//Non-alcoholic fatty liver disease (NAFLD);ko05012//Parkinson disease;ko00190//Oxidative phosphorylation;ko04260//Cardiac muscle contraction	K02273;K02273;K02273;K02273;K02273;K02273;K02273	GO:0005739//mitochondrion;GO:0005743//mitochondrial inner membrane;GO:0016020//membrane;GO:0016021//integral component of membrane;GO:0045277//respiratory chain complex IV	GO:0004129//cytochrome-c oxidase activity;GO:0005515//protein binding	GO:0006091//generation of precursor metabolites and energy;GO:0022900//electron transport chain;GO:1902600//hydrogen ion transmembrane transport
ENSG00000156510	6801	4727	3629	4130	4181	3820	32.22	34.44	32.55	20.99	22.48	22.15	33.07	21.8733	-0.59635	2.5257e-19	1.05764e-17	HKDC1	hexokinase domain containing 1 [Source:HGNC Symbol;Acc:HGNC:23302]	Metabolism;Metabolism;Metabolism;Metabolism;Organismal Systems;Metabolism;Environmental Information Processing;Metabolism;Human Diseases;Metabolism;Human Diseases;Metabolism;Organismal Systems;Metabolism;Metabolism;Metabolism	Global and overview maps;Global and overview maps;Global and overview maps;Global and overview maps;Endocrine system;Global and overview maps;Signal transduction;Carbohydrate metabolism;Cancers;Carbohydrate metabolism;Endocrine and metabolic diseases;Carbohydrate metabolism;Digestive system;Carbohydrate metabolism;Carbohydrate metabolism;Biosynthesis of other secondary metabolites	ko01100//Metabolic pathways;ko01110//Biosynthesis of secondary metabolites;ko01130//Biosynthesis of antibiotics;ko01120//Microbial metabolism in diverse environments;ko04910//Insulin signaling pathway;ko01200//Carbon metabolism;ko04066//HIF-1 signaling pathway;ko00010//Glycolysis / Gluconeogenesis;ko05230//Central carbon metabolism in cancer;ko00500//Starch and sucrose metabolism;ko04930//Type II…	K00844;K00844;K00844;K00844;K00844;K00844;K00844;K00844;K00844;K00844;K00844;K00844;K00844;K00844;K00844;K00844	GO:0005739//mitochondrion;GO:0005829//cytosol	GO:0000166//nucleotide binding;GO:0004340//glucokinase activity;GO:0004396//hexokinase activity;GO:0005524//ATP binding;GO:0005536//glucose binding;GO:0008865//fructokinase activity;GO:0016301//kinase activity;GO:0016740//transferase activity;GO:0016773//phosphotransferase activity, alcohol group as acceptor;GO:0019158//mannokinase activity	GO:0001678//cellular glucose homeostasis;GO:0005975//carbohydrate metabolic process;GO:0006096//glycolytic process;GO:0016310//phosphorylation;GO:0019318//hexose metabolic process;GO:0046835//carbohydrate phosphorylation;GO:0051156//glucose 6-phosphate metabolic process
ENSG00000112149	1174	746	654	643	563	507	8.59	8.39	9.06	5.05	4.67	4.54	8.68	4.75333	-0.868755	3.18848e-19	1.3315e-17	CD83	CD83 molecule [Source:HGNC Symbol;Acc:HGNC:1703]	-	-	-	-	GO:0005886//plasma membrane;GO:0005887//integral component of plasma membrane;GO:0009897//external side of plasma membrane;GO:0016020//membrane;GO:0016021//integral component of membrane	GO:0005515//protein binding	GO:0006952//defense response;GO:0006959//humoral immune response;GO:0007165//signal transduction;GO:0014070//response to organic cyclic compound;GO:0032713//negative regulation of interleukin-4 production;GO:0032733//positive regulation of interleukin-10 production;GO:0032743//positive regulation of interleukin-2 production;GO:0043372//positive regulation of CD4-positive, alpha-beta T cell differ…
ENSG00000088836	930	628	499	1737	1676	1369	6.74	7	6.85	13.5	13.78	12.14	6.86333	13.14	0.936984	3.35494e-19	1.39715e-17	SLC4A11	solute carrier family 4 member 11 [Source:HGNC Symbol;Acc:HGNC:16438]	-	-	-	-	GO:0005886//plasma membrane;GO:0005887//integral component of plasma membrane;GO:0016020//membrane;GO:0016021//integral component of membrane;GO:0016323//basolateral plasma membrane	GO:0005272//sodium channel activity;GO:0005452//inorganic anion exchanger activity;GO:0015106//bicarbonate transmembrane transporter activity;GO:0015252//hydrogen ion channel activity;GO:0015293//symporter activity;GO:0015301//anion:anion antiporter activity;GO:0046715//borate transmembrane transporter activity;GO:0046983//protein dimerization activity	GO:0006811//ion transport;GO:0006814//sodium ion transport;GO:0006820//anion transport;GO:0015698//inorganic anion transport;GO:0015701//bicarbonate transport;GO:0030003//cellular cation homeostasis;GO:0035445//borate transmembrane transport;GO:0035725//sodium ion transmembrane transport;GO:0042044//fluid transport;GO:0046713//borate transport;GO:0050801//ion homeostasis;GO:0051453//regulation of…
ENSG00000130701	1182	750	703	2144	2087	1770	7.4	7.22	8.33	14.39	14.82	13.55	7.65	14.2533	0.897768	3.69692e-19	1.53534e-17	RBBP8NL	RBBP8 N-terminal like [Source:HGNC Symbol;Acc:HGNC:16144]	-	-	-	-	GO:0005615//extracellular space	-	-
ENSG00000104998	1593	1114	995	903	847	757	9.4	10.11	11.12	5.72	5.67	5.47	10.21	5.62	-0.861341	4.16579e-19	1.72532e-17	IL27RA	interleukin 27 receptor subunit alpha [Source:HGNC Symbol;Acc:HGNC:17290]	Environmental Information Processing	Signal transduction	ko04630//Jak-STAT signaling pathway	K19598	GO:0005886//plasma membrane;GO:0005887//integral component of plasma membrane;GO:0009897//external side of plasma membrane;GO:0016020//membrane;GO:0016021//integral component of membrane;GO:0043235//receptor complex	GO:0004888//transmembrane signaling receptor activity;GO:0004896//cytokine receptor activity;GO:0019955//cytokine binding;GO:0045509//interleukin-27 receptor activity	GO:0002827//positive regulation of T-helper 1 type immune response;GO:0002829//negative regulation of type 2 immune response;GO:0006955//immune response;GO:0007166//cell surface receptor signaling pathway;GO:0032729//positive regulation of interferon-gamma production;GO:0048302//regulation of isotype switching to IgG isotypes;GO:0050830//defense response to Gram-positive bacterium;GO:0070106//int…
ENSG00000078487	1026	622	570	1797	1574	1515	11.3	10.53	11.88	21.22	19.67	20.41	11.2367	20.4333	0.86271	5.85062e-19	2.41079e-17	ZCWPW1	zinc finger CW-type and PWWP domain containing 1 [Source:HGNC Symbol;Acc:HGNC:23486]	-	-	-	-	-	GO:0008270//zinc ion binding;GO:0046872//metal ion binding	-
ENSG00000104687	15224	9116	7581	10342	9635	8761	168.07	154.76	158.46	122.46	120.72	118.35	160.43	120.51	-0.412791	5.85275e-19	2.41079e-17	GSR	glutathione-disulfide reductase [Source:HGNC Symbol;Acc:HGNC:4623]	Organismal Systems;Metabolism	Endocrine system;Metabolism of other amino acids	ko04918//Thyroid hormone synthesis;ko00480//Glutathione metabolism	K00383;K00383	GO:0005737//cytoplasm;GO:0005739//mitochondrion;GO:0005759//mitochondrial matrix;GO:0005829//cytosol;GO:0009897//external side of plasma membrane;GO:0070062//extracellular exosome	GO:0004362//glutathione-disulfide reductase activity;GO:0009055//electron carrier activity;GO:0016491//oxidoreductase activity;GO:0016668//oxidoreductase activity, acting on a sulfur group of donors, NAD(P) as acceptor;GO:0050660//flavin adenine dinucleotide binding;GO:0050661//NADP binding	GO:0006749//glutathione metabolic process;GO:0015949//nucleobase-containing small molecule interconversion;GO:0022900//electron transport chain;GO:0034599//cellular response to oxidative stress;GO:0045454//cell redox homeostasis;GO:0055114//oxidation-reduction process;GO:0098869//cellular oxidant detoxification
ENSG00000180891	5931	3826	2959	8170	7617	7176	68.57	68.02	64.77	101.31	99.95	101.52	67.12	100.927	0.588493	8.0642e-19	3.30892e-17	CUEDC1	CUE domain containing 1 [Source:HGNC Symbol;Acc:HGNC:31350]	-	-	-	-	-	GO:0005515//protein binding	-
ENSG00000104936	1095	803	636	2213	2230	1756	9.11	10.27	10.02	19.75	21.06	17.88	9.8	19.5633	0.997299	8.07695e-19	3.30892e-17	DMPK	DM1 protein kinase [Source:HGNC Symbol;Acc:HGNC:2933]	-	-	-	-	GO:0005634//nucleus;GO:0005640//nuclear outer membrane;GO:0005737//cytoplasm;GO:0005739//mitochondrion;GO:0005741//mitochondrial outer membrane;GO:0005783//endoplasmic reticulum;GO:0005789//endoplasmic reticulum membrane;GO:0005829//cytosol;GO:0005886//plasma membrane;GO:0016020//membrane;GO:0016021//integral component of membrane;GO:0016529//sarcoplasmic reticulum;GO:0031307//integral component …	GO:0000166//nucleotide binding;GO:0004672//protein kinase activity;GO:0004674//protein serine/threonine kinase activity;GO:0005515//protein binding;GO:0005524//ATP binding;GO:0016301//kinase activity;GO:0016740//transferase activity;GO:0017020//myosin phosphatase regulator activity;GO:0031072//heat shock protein binding;GO:0046872//metal ion binding	GO:0002028//regulation of sodium ion transport;GO:0006468//protein phosphorylation;GO:0006874//cellular calcium ion homeostasis;GO:0006998//nuclear envelope organization;GO:0008016//regulation of heart contraction;GO:0010657//muscle cell apoptotic process;GO:0010830//regulation of myotube differentiation;GO:0014722//regulation of skeletal muscle contraction by calcium ion signaling;GO:0014853//re…
ENSG00000163082	2503	1676	1347	1560	1490	1335	13.11	13.5	13.36	8.77	8.86	8.56	13.3233	8.73	-0.609902	9.02726e-19	3.68824e-17	SGPP2	sphingosine-1-phosphate phosphatase 2 [Source:HGNC Symbol;Acc:HGNC:19953]	Environmental Information Processing;Metabolism	Signal transduction;Lipid metabolism	ko04071//Sphingolipid signaling pathway;ko00600//Sphingolipid metabolism	K04717;K04717	GO:0005783//endoplasmic reticulum;GO:0005789//endoplasmic reticulum membrane;GO:0016020//membrane;GO:0016021//integral component of membrane	GO:0016787//hydrolase activity;GO:0042392//sphingosine-1-phosphate phosphatase activity;GO:0070780//dihydrosphingosine-1-phosphate phosphatase activity	GO:0006670//sphingosine metabolic process;GO:0016311//dephosphorylation;GO:0030148//sphingolipid biosynthetic process
ENSG00000188037	253	140	98	22	34	31	1.39	1.19	1.02	0.13	0.21	0.21	1.2	0.183333	-2.71049	9.40227e-19	3.83111e-17	CLCN1	chloride voltage-gated channel 1 [Source:HGNC Symbol;Acc:HGNC:2019]	-	-	-	-	GO:0005886//plasma membrane;GO:0005887//integral component of plasma membrane;GO:0016020//membrane;GO:0016021//integral component of membrane;GO:0034707//chloride channel complex;GO:0042383//sarcolemma	GO:0005244//voltage-gated ion channel activity;GO:0005247//voltage-gated chloride channel activity;GO:0005254//chloride channel activity;GO:0005515//protein binding;GO:0042803//protein homodimerization activity	GO:0006811//ion transport;GO:0006821//chloride transport;GO:0006936//muscle contraction;GO:0019227//neuronal action potential propagation;GO:0034220//ion transmembrane transport;GO:0034765//regulation of ion transmembrane transport;GO:0055085//transmembrane transport;GO:1902476//chloride transmembrane transport
ENSG00000108602	880	659	575	1866	1757	1707	12.28	14.14	15.19	27.92	27.82	29.14	13.87	28.2933	1.02849	1.07819e-18	4.38143e-17	ALDH3A1	aldehyde dehydrogenase 3 family member A1 [Source:HGNC Symbol;Acc:HGNC:405]	Metabolism;Metabolism;Metabolism;Human Diseases;Metabolism;Metabolism;Metabolism;Metabolism;Metabolism;Metabolism;Metabolism	Global and overview maps;Global and overview maps;Global and overview maps;Cancers;Xenobiotics biodegradation and metabolism;Carbohydrate metabolism;Xenobiotics biodegradation and metabolism;Amino acid metabolism;Metabolism of other amino acids;Amino acid metabolism;Amino acid metabolism	ko01100//Metabolic pathways;ko01110//Biosynthesis of secondary metabolites;ko01120//Microbial metabolism in diverse environments;ko05204//Chemical carcinogenesis;ko00980//Metabolism of xenobiotics by cytochrome P450;ko00010//Glycolysis / Gluconeogenesis;ko00982//Drug metabolism - cytochrome P450;ko00350//Tyrosine metabolism;ko00410//beta-Alanine metabolism;ko00340//Histidine metabolism;ko00360//P…	K00129;K00129;K00129;K00129;K00129;K00129;K00129;K00129;K00129;K00129;K00129	GO:0005615//extracellular space;GO:0005737//cytoplasm;GO:0005783//endoplasmic reticulum;GO:0005829//cytosol;GO:0005886//plasma membrane;GO:0016021//integral component of membrane	GO:0004028//3-chloroallyl aldehyde dehydrogenase activity;GO:0004029//aldehyde dehydrogenase (NAD) activity;GO:0004030//aldehyde dehydrogenase [NAD(P)+] activity;GO:0005515//protein binding;GO:0008106//alcohol dehydrogenase (NADP+) activity;GO:0016491//oxidoreductase activity;GO:0016620//oxidoreductase activity, acting on the aldehyde or oxo group of donors, NAD or NADP as acceptor;GO:0018479//be…	GO:0001666//response to hypoxia;GO:0006081//cellular aldehyde metabolic process;GO:0006805//xenobiotic metabolic process;GO:0007568//aging;GO:0007584//response to nutrient;GO:0008284//positive regulation of cell proliferation;GO:0014070//response to organic cyclic compound;GO:0042493//response to drug;GO:0051384//response to glucocorticoid;GO:0051591//response to cAMP;GO:0055114//oxidation-reduct…
ENSG00000139438	1755	1303	942	3060	3180	2891	10.18	11.63	10.35	19.04	20.94	20.52	10.72	20.1667	0.911668	1.14582e-18	4.64379e-17	FAM222A	family with sequence similarity 222 member A [Source:HGNC Symbol;Acc:HGNC:25915]	-	-	-	-	-	-	-
ENSG00000111252	1915	1182	998	1140	1034	974	12.37	11.74	12.21	7.9	7.58	7.7	12.1067	7.72667	-0.647884	1.26274e-18	5.10396e-17	SH2B3	SH2B adaptor protein 3 [Source:HGNC Symbol;Acc:HGNC:29605]	Organismal Systems	Nervous system	ko04722//Neurotrophin signaling pathway	K12459	GO:0005829//cytosol;GO:0005886//plasma membrane	GO:0005068//transmembrane receptor protein tyrosine kinase adaptor activity;GO:0005515//protein binding;GO:0035591//signaling adaptor activity	GO:0007165//signal transduction;GO:0007169//transmembrane receptor protein tyrosine kinase signaling pathway;GO:0007596//blood coagulation;GO:0009967//positive regulation of signal transduction;GO:0030097//hemopoiesis;GO:0030154//cell differentiation;GO:0035162//embryonic hemopoiesis;GO:0035556//intracellular signal transduction
ENSG00000159714	276	172	144	598	577	572	3.02	2.9	2.99	7.02	7.17	7.66	2.97	7.28333	1.29414	1.27657e-18	5.1461e-17	ZDHHC1	zinc finger DHHC-type containing 1 [Source:HGNC Symbol;Acc:HGNC:17916]	-	-	-	-	GO:0005783//endoplasmic reticulum;GO:0005794//Golgi apparatus;GO:0016020//membrane;GO:0016021//integral component of membrane;GO:0070062//extracellular exosome	GO:0003677//DNA binding;GO:0016409//palmitoyltransferase activity;GO:0016740//transferase activity;GO:0016746//transferase activity, transferring acyl groups;GO:0019706//protein-cysteine S-palmitoyltransferase activity	GO:0006612//protein targeting to membrane;GO:0018230//peptidyl-L-cysteine S-palmitoylation;GO:0018345//protein palmitoylation
ENSG00000137166	6782	4468	3725	9963	9911	8356	31.46	31.87	32.71	49.56	52.17	47.42	32.0133	49.7167	0.635057	1.50338e-18	6.0443e-17	FOXP4	forkhead box P4 [Source:HGNC Symbol;Acc:HGNC:20842]	-	-	-	-	GO:0005634//nucleus	GO:0000981//RNA polymerase II transcription factor activity, sequence-specific DNA binding;GO:0003677//DNA binding;GO:0003700//transcription factor activity, sequence-specific DNA binding;GO:0005515//protein binding;GO:0043565//sequence-specific DNA binding;GO:0046872//metal ion binding	GO:0006355//regulation of transcription, DNA-templated;GO:0006357//regulation of transcription from RNA polymerase II promoter
ENSG00000166432	146	67	42	554	494	349	0.81	0.57	0.44	3.28	3.1	2.36	0.606667	2.91333	2.26369	1.51969e-18	6.09369e-17	ZMAT1	zinc finger matrin-type 1 [Source:HGNC Symbol;Acc:HGNC:29377]	-	-	-	-	GO:0005634//nucleus	GO:0003676//nucleic acid binding;GO:0003677//DNA binding;GO:0008270//zinc ion binding;GO:0046872//metal ion binding	-
ENSG00000158315	1258	812	603	654	572	536	14.15	14.04	12.84	7.89	7.3	7.38	13.6767	7.52333	-0.862273	1.53023e-18	6.1197e-17	RHBDL2	rhomboid like 2 [Source:HGNC Symbol;Acc:HGNC:16083]	-	-	-	-	GO:0005886//plasma membrane;GO:0016020//membrane;GO:0016021//integral component of membrane	GO:0004252//serine-type endopeptidase activity;GO:0008233//peptidase activity;GO:0008236//serine-type peptidase activity;GO:0016787//hydrolase activity	GO:0006508//proteolysis
ENSG00000085063	22687	14809	12400	16727	15659	14261	341.16	342.45	353.05	269.78	267.25	262.41	345.553	266.48	-0.374881	1.72246e-18	6.87029e-17	CD59	CD59 molecule (CD59 blood group) [Source:HGNC Symbol;Acc:HGNC:1689]	Organismal Systems;Organismal Systems	Immune system;Immune system	ko04640//Hematopoietic cell lineage;ko04610//Complement and coagulation cascades	K04008;K04008	GO:0000139//Golgi membrane;GO:0005576//extracellular region;GO:0005615//extracellular space;GO:0005789//endoplasmic reticulum membrane;GO:0005886//plasma membrane;GO:0005925//focal adhesion;GO:0009986//cell surface;GO:0012507//ER to Golgi transport vesicle membrane;GO:0016020//membrane;GO:0030133//transport vesicle;GO:0031225//anchored component of membrane;GO:0031362//anchored component of exter…	GO:0001848//complement binding;GO:0005515//protein binding	GO:0001971//negative regulation of activation of membrane attack complex;GO:0006888//ER to Golgi vesicle-mediated transport;GO:0007166//cell surface receptor signaling pathway;GO:0007596//blood coagulation;GO:0030449//regulation of complement activation;GO:0043312//neutrophil degranulation;GO:0048208//COPII vesicle coating
ENSG00000101311	35655	21410	17776	24813	22421	21459	208.96	192.95	197.25	155.97	149.13	153.89	199.72	152.997	-0.384479	2.34289e-18	9.32039e-17	FERMT1	fermitin family member 1 [Source:HGNC Symbol;Acc:HGNC:15889]	-	-	-	-	GO:0005737//cytoplasm;GO:0005829//cytosol;GO:0005856//cytoskeleton;GO:0005886//plasma membrane;GO:0005925//focal adhesion;GO:0016020//membrane;GO:0030054//cell junction;GO:0032587//ruffle membrane;GO:0042995//cell projection	GO:0051015//actin filament binding	GO:0001954//positive regulation of cell-matrix adhesion;GO:0007155//cell adhesion;GO:0007229//integrin-mediated signaling pathway;GO:0010629//negative regulation of gene expression;GO:0030511//positive regulation of transforming growth factor beta receptor signaling pathway;GO:0033630//positive regulation of cell adhesion mediated by integrin;GO:0042308//negative regulation of protein import into…
ENSG00000113838	929	545	499	1612	1432	1502	8.73	7.87	8.88	16.24	15.27	17.26	8.49333	16.2567	0.936629	2.66786e-18	1.05853e-16	TBCCD1	TBCC domain containing 1 [Source:HGNC Symbol;Acc:HGNC:25546]	-	-	-	-	GO:0000922//spindle pole;GO:0005737//cytoplasm;GO:0005815//microtubule organizing center;GO:0005856//cytoskeleton;GO:0031616//spindle pole centrosome	-	GO:0000902//cell morphogenesis;GO:0008360//regulation of cell shape;GO:0030334//regulation of cell migration;GO:0051661//maintenance of centrosome location;GO:0051684//maintenance of Golgi location
ENSG00000069275	14258	7742	6814	8418	7087	6945	38.36	32.03	34.71	24.29	21.64	22.87	35.0333	22.9333	-0.611282	2.97353e-18	1.17672e-16	NUCKS1	nuclear casein kinase and cyclin dependent kinase substrate 1 [Source:HGNC Symbol;Acc:HGNC:29923]	-	-	-	-	GO:0000785//chromatin;GO:0000790//nuclear chromatin;GO:0005634//nucleus;GO:0005730//nucleolus;GO:0005737//cytoplasm	GO:0001228//transcriptional activator activity, RNA polymerase II transcription regulatory region sequence-specific binding;GO:0003682//chromatin binding;GO:0003690//double-stranded DNA binding;GO:0003697//single-stranded DNA binding;GO:0003723//RNA binding;GO:0008134//transcription factor binding	GO:0000724//double-strand break repair via homologous recombination;GO:0001678//cellular glucose homeostasis;GO:0006275//regulation of DNA replication;GO:0006325//chromatin organization;GO:0006357//regulation of transcription from RNA polymerase II promoter;GO:0019046//release from viral latency;GO:0031297//replication fork processing;GO:0035822//gene conversion;GO:0036297//interstrand cross-link…
ENSG00000162889	6838	4687	3654	4385	4336	4005	46.58	49.09	47.12	32.04	33.52	33.38	47.5967	32.98	-0.529269	3.19456e-18	1.26089e-16	MAPKAPK2	mitogen-activated protein kinase-activated protein kinase 2 [Source:HGNC Symbol;Acc:HGNC:6887]	Environmental Information Processing;Human Diseases;Organismal Systems;Environmental Information Processing	Signal transduction;Cancers;Nervous system;Signal transduction	ko04010//MAPK signaling pathway;ko05203//Viral carcinogenesis;ko04722//Neurotrophin signaling pathway;ko04370//VEGF signaling pathway	K04443;K04443;K04443;K04443	GO:0005634//nucleus;GO:0005654//nucleoplasm;GO:0005737//cytoplasm;GO:0005813//centrosome;GO:0005829//cytosol;GO:0070062//extracellular exosome	GO:0000166//nucleotide binding;GO:0004672//protein kinase activity;GO:0004674//protein serine/threonine kinase activity;GO:0004683//calmodulin-dependent protein kinase activity;GO:0005515//protein binding;GO:0005516//calmodulin binding;GO:0005524//ATP binding;GO:0009931//calcium-dependent protein serine/threonine kinase activity;GO:0016301//kinase activity;GO:0016740//transferase activity;GO:0051…	GO:0000165//MAPK cascade;GO:0000187//activation of MAPK activity;GO:0002224//toll-like receptor signaling pathway;GO:0006468//protein phosphorylation;GO:0006691//leukotriene metabolic process;GO:0006954//inflammatory response;GO:0006974//cellular response to DNA damage stimulus;GO:0016310//phosphorylation;GO:0018105//peptidyl-serine phosphorylation;GO:0032496//response to lipopolysaccharide;GO:00…
ENSG00000164054	3700	2564	1964	6212	5171	5144	34.24	36.49	34.41	61.66	54.31	58.25	35.0467	58.0733	0.728599	3.25437e-18	1.28115e-16	SHISA5	shisa family member 5 [Source:HGNC Symbol;Acc:HGNC:30376]	Cellular Processes	Cell growth and death	ko04115//p53 signaling pathway	K10135	GO:0005634//nucleus;GO:0005635//nuclear envelope;GO:0005783//endoplasmic reticulum;GO:0005788//endoplasmic reticulum lumen;GO:0005789//endoplasmic reticulum membrane;GO:0016020//membrane;GO:0016021//integral component of membrane;GO:0031965//nuclear membrane	GO:0005515//protein binding	GO:0006915//apoptotic process;GO:0042771//intrinsic apoptotic signaling pathway in response to DNA damage by p53 class mediator;GO:0043123//positive regulation of I-kappaB kinase/NF-kappaB signaling;GO:0043687//post-translational protein modification;GO:0044267//cellular protein metabolic process;GO:0072332//intrinsic apoptotic signaling pathway by p53 class mediator
ENSG00000099810	17469	9203	8023	9812	8609	7892	79.04	64.03	68.73	47.62	44.21	43.69	70.6	45.1733	-0.644197	3.40991e-18	1.3389e-16	MTAP	methylthioadenosine phosphorylase [Source:HGNC Symbol;Acc:HGNC:7413]	Metabolism;Metabolism	Global and overview maps;Amino acid metabolism	ko01100//Metabolic pathways;ko00270//Cysteine and methionine metabolism	K00772;K00772	GO:0005634//nucleus;GO:0005737//cytoplasm;GO:0005829//cytosol;GO:0070062//extracellular exosome	GO:0003824//catalytic activity;GO:0004645//phosphorylase activity;GO:0004731//purine-nucleoside phosphorylase activity;GO:0005515//protein binding;GO:0016740//transferase activity;GO:0016757//transferase activity, transferring glycosyl groups;GO:0016763//transferase activity, transferring pentosyl groups;GO:0017061//S-methyl-5-thioadenosine phosphorylase activity	GO:0006139//nucleobase-containing compound metabolic process;GO:0006166//purine ribonucleoside salvage;GO:0009116//nucleoside metabolic process;GO:0019509//L-methionine biosynthetic process from methylthioadenosine;GO:0032259//methylation;GO:0033574//response to testosterone;GO:0035722//interleukin-12-mediated signaling pathway
ENSG00000213722	2315	1303	1138	3415	3321	2858	33.72	29.19	31.39	53.36	54.91	50.94	31.4333	53.07	0.755601	3.76168e-18	1.47319e-16	DDAH2	dimethylarginine dimethylaminohydrolase 2 [Source:HGNC Symbol;Acc:HGNC:2716]	-	-	-	-	GO:0005737//cytoplasm;GO:0005739//mitochondrion;GO:0005815//microtubule organizing center;GO:0005829//cytosol;GO:0070062//extracellular exosome	GO:0003824//catalytic activity;GO:0005515//protein binding;GO:0016403//dimethylargininase activity;GO:0016597//amino acid binding;GO:0016787//hydrolase activity	GO:0000052//citrulline metabolic process;GO:0006525//arginine metabolic process;GO:0006527//arginine catabolic process;GO:0006809//nitric oxide biosynthetic process;GO:0007263//nitric oxide mediated signal transduction;GO:0043066//negative regulation of apoptotic process;GO:0045429//positive regulation of nitric oxide biosynthetic process;GO:0050999//regulation of nitric-oxide synthase activity
ENSG00000117394	82142	57757	43986	57176	53976	49998	1075.64	1163.03	1090.54	803.03	802.19	801.13	1109.74	802.117	-0.468333	3.83495e-18	1.49801e-16	SLC2A1	solute carrier family 2 member 1 [Source:HGNC Symbol;Acc:HGNC:11005]	Human Diseases;Human Diseases;Organismal Systems;Human Diseases;Environmental Information Processing;Organismal Systems;Organismal Systems;Organismal Systems;Organismal Systems;Human Diseases;Human Diseases	Cancers;Infectious diseases;Endocrine system;Endocrine and metabolic diseases;Signal transduction;Endocrine system;Endocrine system;Endocrine system;Digestive system;Cancers;Cancers	ko05200//Pathways in cancer;ko05166//HTLV-I infection;ko04919//Thyroid hormone signaling pathway;ko04931//Insulin resistance;ko04066//HIF-1 signaling pathway;ko04922//Glucagon signaling pathway;ko04911//Insulin secretion;ko04920//Adipocytokine signaling pathway;ko04976//Bile secretion;ko05230//Central carbon metabolism in cancer;ko05211//Renal cell carcinoma	K07299;K07299;K07299;K07299;K07299;K07299;K07299;K07299;K07299;K07299;K07299	GO:0000139//Golgi membrane;GO:0001939//female pronucleus;GO:0005737//cytoplasm;GO:0005829//cytosol;GO:0005886//plasma membrane;GO:0005887//integral component of plasma membrane;GO:0005901//caveola;GO:0005911//cell-cell junction;GO:0014704//intercalated disc;GO:0016020//membrane;GO:0016021//integral component of membrane;GO:0016323//basolateral plasma membrane;GO:0016324//apical plasma membrane;GO…	GO:0005215//transporter activity;GO:0005355//glucose transmembrane transporter activity;GO:0005515//protein binding;GO:0019900//kinase binding;GO:0022857//transmembrane transporter activity;GO:0033300//dehydroascorbic acid transporter activity;GO:0042802//identical protein binding;GO:0042910//xenobiotic transporter activity;GO:0043621//protein self-association;GO:0055056//D-glucose transmembrane …	GO:0001666//response to hypoxia;GO:0005989//lactose biosynthetic process;GO:0006970//response to osmotic stress;GO:0007565//female pregnancy;GO:0008643//carbohydrate transport;GO:0010827//regulation of glucose transport;GO:0019852//L-ascorbic acid metabolic process;GO:0021987//cerebral cortex development;GO:0032868//response to insulin;GO:0042149//cellular response to glucose starvation;GO:004290…
ENSG00000116285	16446	9309	8381	10533	9824	8762	172.25	149.93	166.2	118.32	116.78	112.3	162.793	115.8	-0.491406	4.02051e-18	1.56644e-16	ERRFI1	ERBB receptor feedback inhibitor 1 [Source:HGNC Symbol;Acc:HGNC:18185]	-	-	-	-	GO:0005634//nucleus;GO:0005737//cytoplasm;GO:0005829//cytosol;GO:0005886//plasma membrane;GO:0016020//membrane;GO:0031234//extrinsic component of cytoplasmic side of plasma membrane	GO:0005096//GTPase activator activity;GO:0005515//protein binding;GO:0017124//SH3 domain binding;GO:0019900//kinase binding;GO:0019901//protein kinase binding;GO:0031267//small GTPase binding	GO:0007175//negative regulation of epidermal growth factor-activated receptor activity;GO:0031953//negative regulation of protein autophosphorylation;GO:0032691//negative regulation of interleukin-1 beta production;GO:0032869//cellular response to insulin stimulus;GO:0032966//negative regulation of collagen biosynthetic process;GO:0036120//cellular response to platelet-derived growth factor stimu…
ENSG00000066084	8017	4816	3888	5188	4699	4519	16.31	15.06	14.97	11.32	10.85	11.25	15.4467	11.14	-0.471546	4.34535e-18	1.68865e-16	DIP2B	disco interacting protein 2 homolog B [Source:HGNC Symbol;Acc:HGNC:29284]	-	-	-	-	GO:0005634//nucleus;GO:0005737//cytoplasm;GO:0016020//membrane;GO:0070062//extracellular exosome	GO:0003674//molecular_function;GO:0003824//catalytic activity	GO:0008150//biological_process
ENSG00000125266	1669	1055	880	960	930	812	6.54	6.36	6.53	4.03	4.14	3.89	6.47667	4.02	-0.688056	4.62696e-18	1.79348e-16	EFNB2	ephrin B2 [Source:HGNC Symbol;Acc:HGNC:3227]	Organismal Systems	Development	ko04360//Axon guidance	K05463	GO:0005886//plasma membrane;GO:0005887//integral component of plasma membrane;GO:0005925//focal adhesion;GO:0016020//membrane;GO:0016021//integral component of membrane	GO:0001618//virus receptor activity;GO:0004713//protein tyrosine kinase activity;GO:0005102//receptor binding;GO:0005515//protein binding;GO:0046875//ephrin receptor binding	GO:0001525//angiogenesis;GO:0001945//lymph vessel development;GO:0002042//cell migration involved in sprouting angiogenesis;GO:0007155//cell adhesion;GO:0007267//cell-cell signaling;GO:0007275//multicellular organism development;GO:0007399//nervous system development;GO:0007411//axon guidance;GO:0008284//positive regulation of cell proliferation;GO:0009653//anatomical structure morphogenesis;GO:0…
ENSG00000149573	4429	2675	2165	2821	2405	2227	38.8	36.04	35.91	26.51	23.91	23.87	36.9167	24.7633	-0.576067	4.85259e-18	1.87613e-16	MPZL2	myelin protein zero like 2 [Source:HGNC Symbol;Acc:HGNC:3496]	-	-	-	-	GO:0005856//cytoskeleton;GO:0016020//membrane;GO:0016021//integral component of membrane	GO:0005515//protein binding	GO:0007155//cell adhesion;GO:0007156//homophilic cell adhesion via plasma membrane adhesion molecules;GO:0009653//anatomical structure morphogenesis;GO:0098609//cell-cell adhesion
ENSG00000064999	6619	4203	3271	4089	3862	3807	18.23	17.8	17.05	12.08	12.07	12.83	17.6933	12.3267	-0.521423	5.06375e-18	1.95026e-16	ANKS1A	ankyrin repeat and sterile alpha motif domain containing 1A [Source:HGNC Symbol;Acc:HGNC:20961]	-	-	-	-	GO:0005654//nucleoplasm;GO:0005737//cytoplasm;GO:0005829//cytosol;GO:0042995//cell projection;GO:0043005//neuron projection	GO:0005515//protein binding;GO:0046875//ephrin receptor binding	GO:0006929//substrate-dependent cell migration;GO:0016322//neuron remodeling;GO:0048013//ephrin receptor signaling pathway;GO:1901187//regulation of ephrin receptor signaling pathway
ENSG00000204852	1142	647	617	1893	1713	1668	12.38	10.78	12.66	22	21.07	22.12	11.94	21.73	0.863885	5.07012e-18	1.95026e-16	TCTN1	tectonic family member 1 [Source:HGNC Symbol;Acc:HGNC:26113]	-	-	-	-	GO:0005576//extracellular region;GO:0005615//extracellular space;GO:0005737//cytoplasm;GO:0005829//cytosol;GO:0005856//cytoskeleton;GO:0016020//membrane;GO:0035869//ciliary transition zone;GO:0036038//TCTN-B9D complex;GO:0042995//cell projection	-	GO:0001701//in utero embryonic development;GO:0001841//neural tube formation;GO:0007275//multicellular organism development;GO:0008589//regulation of smoothened signaling pathway;GO:0021523//somatic motor neuron differentiation;GO:0021537//telencephalon development;GO:0021904//dorsal/ventral neural tube patterning;GO:0021956//central nervous system interneuron axonogenesis;GO:0030030//cell projec…
ENSG00000197324	15844	10111	8327	11097	10791	9819	73.97	72.58	73.6	55.56	57.17	56.09	73.3833	56.2733	-0.383001	5.16529e-18	1.98182e-16	LRP10	LDL receptor related protein 10 [Source:HGNC Symbol;Acc:HGNC:14553]	-	-	-	-	GO:0005905//coated pit;GO:0016020//membrane;GO:0016021//integral component of membrane	GO:0005041//low-density lipoprotein receptor activity	GO:0006629//lipid metabolic process;GO:0006869//lipid transport;GO:0006897//endocytosis;GO:0006898//receptor-mediated endocytosis;GO:0048839//inner ear development
ENSG00000169093	3511	2116	1739	1878	2004	1663	30.13	27.92	28.26	17.29	19.52	17.46	28.77	18.09	-0.669373	5.52395e-18	2.11407e-16	ASMTL	acetylserotonin O-methyltransferase like [Source:HGNC Symbol;Acc:HGNC:751]	-	-	-	-	GO:0005829//cytosol	GO:0003674//molecular_function;GO:0005515//protein binding;GO:0008168//methyltransferase activity;GO:0008171//O-methyltransferase activity;GO:0016740//transferase activity;GO:0047429//nucleoside-triphosphate diphosphatase activity	GO:0008150//biological_process;GO:0032259//methylation
ENSG00000125354	1754	1250	1084	911	836	910	10.31	11.3	12.06	5.74	5.58	6.55	11.2233	5.95667	-0.913924	6.25328e-18	2.38714e-16	44445	septin 6 [Source:HGNC Symbol;Acc:HGNC:15848]	Human Diseases	Infectious diseases	ko05100//Bacterial invasion of epithelial cells	K16939	GO:0000775//chromosome, centromeric region;GO:0000776//kinetochore;GO:0000777//condensed chromosome kinetochore;GO:0005694//chromosome;GO:0005737//cytoplasm;GO:0005819//spindle;GO:0005856//cytoskeleton;GO:0005929//cilium;GO:0005940//septin ring;GO:0008021//synaptic vesicle;GO:0015630//microtubule cytoskeleton;GO:0030496//midbody;GO:0031105//septin complex;GO:0031514//motile cilium;GO:0032154//cle…	GO:0000166//nucleotide binding;GO:0003924//GTPase activity;GO:0005515//protein binding;GO:0005525//GTP binding;GO:0032947//protein complex scaffold	GO:0000281//mitotic cytokinesis;GO:0007049//cell cycle;GO:0007283//spermatogenesis;GO:0016032//viral process;GO:0030154//cell differentiation;GO:0051301//cell division;GO:0060271//cilium morphogenesis;GO:0061640//cytoskeleton-dependent cytokinesis
ENSG00000167685	2090	1382	1051	3165	2912	2711	38.74	39.39	36.89	62.93	61.27	61.49	38.34	61.8967	0.691011	6.88755e-18	2.62265e-16	ZNF444	zinc finger protein 444 [Source:HGNC Symbol;Acc:HGNC:16052]	-	-	-	-	GO:0005634//nucleus	GO:0000981//RNA polymerase II transcription factor activity, sequence-specific DNA binding;GO:0003676//nucleic acid binding;GO:0003677//DNA binding;GO:0003700//transcription factor activity, sequence-specific DNA binding;GO:0046872//metal ion binding	GO:0006355//regulation of transcription, DNA-templated;GO:0006357//regulation of transcription from RNA polymerase II promoter;GO:0045893//positive regulation of transcription, DNA-templated
ENSG00000130741	17149	9918	8818	11563	10361	9693	165.1	146.83	160.73	119.4	113.21	114.19	157.553	115.6	-0.446699	7.10795e-18	2.69977e-16	EIF2S3	eukaryotic translation initiation factor 2 subunit gamma [Source:HGNC Symbol;Acc:HGNC:3267]	Genetic Information Processing	Translation	ko03013//RNA transport	K03242	GO:0005737//cytoplasm;GO:0005829//cytosol;GO:0005850//eukaryotic translation initiation factor 2 complex;GO:0070062//extracellular exosome	GO:0000166//nucleotide binding;GO:0003743//translation initiation factor activity;GO:0003924//GTPase activity;GO:0005515//protein binding;GO:0005525//GTP binding;GO:0008135//translation factor activity, RNA binding;GO:0045296//cadherin binding	GO:0001731//formation of translation preinitiation complex;GO:0006412//translation;GO:0006413//translational initiation;GO:0055085//transmembrane transport
ENSG00000115267	736	456	408	1381	1210	1093	4.94	4.7	5.18	9.93	9.21	8.97	4.94	9.37	0.923538	7.13806e-18	2.70441e-16	IFIH1	interferon induced with helicase C domain 1 [Source:HGNC Symbol;Acc:HGNC:18873]	Human Diseases;Human Diseases;Human Diseases;Human Diseases;Organismal Systems	Infectious diseases;Infectious diseases;Infectious diseases;Infectious diseases;Immune system	ko05168//Herpes simplex infection;ko05164//Influenza A;ko05161//Hepatitis B;ko05162//Measles;ko04622//RIG-I-like receptor signaling pathway	K12647;K12647;K12647;K12647;K12647	GO:0005634//nucleus;GO:0005737//cytoplasm;GO:0005829//cytosol	GO:0000166//nucleotide binding;GO:0003677//DNA binding;GO:0003723//RNA binding;GO:0003725//double-stranded RNA binding;GO:0003727//single-stranded RNA binding;GO:0004386//helicase activity;GO:0005515//protein binding;GO:0005524//ATP binding;GO:0008270//zinc ion binding;GO:0016787//hydrolase activity;GO:0042802//identical protein binding;GO:0043021//ribonucleoprotein complex binding;GO:0046872//me…	GO:0002376//immune system process;GO:0009597//detection of virus;GO:0009615//response to virus;GO:0016032//viral process;GO:0016579//protein deubiquitination;GO:0016925//protein sumoylation;GO:0032480//negative regulation of type I interferon production;GO:0032727//positive regulation of interferon-alpha production;GO:0032728//positive regulation of interferon-beta production;GO:0034344//regulati…
ENSG00000124784	2442	1408	1081	1276	1138	1030	15.19	13.47	12.73	8.51	8.03	7.84	13.7967	8.12667	-0.763584	7.17187e-18	2.71043e-16	RIOK1	RIO kinase 1 [Source:HGNC Symbol;Acc:HGNC:18656]	Genetic Information Processing	Translation	ko03008//Ribosome biogenesis in eukaryotes	K07178	GO:0005654//nucleoplasm;GO:0005737//cytoplasm;GO:0005829//cytosol;GO:0030688//preribosome, small subunit precursor;GO:0034708//methyltransferase complex	GO:0000166//nucleotide binding;GO:0004674//protein serine/threonine kinase activity;GO:0005515//protein binding;GO:0005524//ATP binding;GO:0016301//kinase activity;GO:0016740//transferase activity;GO:0016787//hydrolase activity;GO:0046872//metal ion binding	GO:0006468//protein phosphorylation;GO:0016310//phosphorylation;GO:0030490//maturation of SSU-rRNA;GO:0042254//ribosome biogenesis;GO:0042274//ribosomal small subunit biogenesis;GO:2000234//positive regulation of rRNA processing
ENSG00000159131	9434	5635	4814	6071	5931	5481	83.84	77.01	81	57.87	59.82	59.6	80.6167	59.0967	-0.448001	7.37231e-18	2.77923e-16	GART	phosphoribosylglycinamide formyltransferase, phosphoribosylglycinamide synthetase, phosphoribosylaminoimidazole synthetase [Source:HGNC Symbol;Acc:HGNC:4163]	Metabolism;Metabolism;Metabolism;Metabolism;Metabolism	Global and overview maps;Global and overview maps;Global and overview maps;Nucleotide metabolism;Metabolism of cofactors and vitamins	ko01100//Metabolic pathways;ko01110//Biosynthesis of secondary metabolites;ko01130//Biosynthesis of antibiotics;ko00230//Purine metabolism;ko00670//One carbon pool by folate	K11787;K11787;K11787;K11787;K11787	GO:0005737//cytoplasm;GO:0005829//cytosol;GO:0070062//extracellular exosome	GO:0000166//nucleotide binding;GO:0003824//catalytic activity;GO:0004637//phosphoribosylamine-glycine ligase activity;GO:0004641//phosphoribosylformylglycinamidine cyclo-ligase activity;GO:0004644//phosphoribosylglycinamide formyltransferase activity;GO:0005524//ATP binding;GO:0016740//transferase activity;GO:0016742//hydroxymethyl-, formyl- and related transferase activity;GO:0016874//ligase act…	GO:0003360//brainstem development;GO:0006164//purine nucleotide biosynthetic process;GO:0006189//'de novo' IMP biosynthetic process;GO:0006544//glycine metabolic process;GO:0008152//metabolic process;GO:0009058//biosynthetic process;GO:0009113//purine nucleobase biosynthetic process;GO:0009156//ribonucleoside monophosphate biosynthetic process;GO:0009168//purine ribonucleoside monophosphate biosy…
ENSG00000170873	2480	1393	1266	1315	1309	1076	19.43	16.78	18.78	11.05	11.64	10.32	18.33	11.0033	-0.736266	7.69839e-18	2.89494e-16	MTSS1	MTSS1, I-BAR domain containing [Source:HGNC Symbol;Acc:HGNC:20443]	-	-	-	-	GO:0001726//ruffle;GO:0005737//cytoplasm;GO:0005856//cytoskeleton;GO:0015629//actin cytoskeleton;GO:0030139//endocytic vesicle	GO:0003779//actin binding;GO:0003785//actin monomer binding;GO:0005102//receptor binding;GO:0005515//protein binding;GO:0042802//identical protein binding	GO:0007009//plasma membrane organization;GO:0007155//cell adhesion;GO:0007169//transmembrane receptor protein tyrosine kinase signaling pathway;GO:0030035//microspike assembly;GO:0030036//actin cytoskeleton organization;GO:0050680//negative regulation of epithelial cell proliferation;GO:0061333//renal tubule morphogenesis;GO:0071498//cellular response to fluid shear stress;GO:0072102//glomerulus …
ENSG00000169116	4567	2834	2381	2901	2837	2634	17.13	16.35	16.91	11.67	12.08	12.09	16.7967	11.9467	-0.491567	8.08258e-18	3.03187e-16	PARM1	prostate androgen-regulated mucin-like protein 1 [Source:HGNC Symbol;Acc:HGNC:24536]	-	-	-	-	GO:0000139//Golgi membrane;GO:0005634//nucleus;GO:0005768//endosome;GO:0005769//early endosome;GO:0005770//late endosome;GO:0005794//Golgi apparatus;GO:0005829//cytosol;GO:0005886//plasma membrane;GO:0010008//endosome membrane;GO:0016020//membrane;GO:0016021//integral component of membrane;GO:0043231//intracellular membrane-bounded organelle	-	GO:0051973//positive regulation of telomerase activity
ENSG00000188352	2485	1521	1300	1386	1431	1169	14.62	13.76	14.48	8.75	9.56	8.42	14.2867	8.91	-0.681172	8.36635e-18	3.12867e-16	FOCAD	focadhesin [Source:HGNC Symbol;Acc:HGNC:23377]	-	-	-	-	GO:0005925//focal adhesion;GO:0016020//membrane;GO:0016021//integral component of membrane;GO:0030054//cell junction	GO:0005515//protein binding	-
ENSG00000143847	316	191	168	80	66	84	1.25	1.16	1.26	0.34	0.3	0.41	1.22333	0.35	-1.80539	8.38203e-18	3.12867e-16	PPFIA4	PTPRF interacting protein alpha 4 [Source:HGNC Symbol;Acc:HGNC:9248]	-	-	-	-	GO:0005622//intracellular;GO:0005737//cytoplasm;GO:0005829//cytosol;GO:0009986//cell surface;GO:0045202//synapse;GO:0048786//presynaptic active zone	GO:0005515//protein binding	-
ENSG00000124098	995	665	465	1683	1607	1494	9.5	9.77	8.41	17.24	17.42	17.46	9.22667	17.3733	0.912993	1.15381e-17	4.29608e-16	FAM210B	family with sequence similarity 210 member B [Source:HGNC Symbol;Acc:HGNC:16102]	-	-	-	-	GO:0005739//mitochondrion;GO:0005741//mitochondrial outer membrane;GO:0016020//membrane;GO:0016021//integral component of membrane;GO:0031224//intrinsic component of membrane	-	GO:0030154//cell differentiation;GO:0043249//erythrocyte maturation;GO:0045648//positive regulation of erythrocyte differentiation;GO:0071392//cellular response to estradiol stimulus
ENSG00000160325	1804	1287	1045	2998	3078	2776	13.74	15.08	15.07	24.5	26.61	25.88	14.63	25.6633	0.810779	1.21461e-17	4.51137e-16	CACFD1	calcium channel flower domain containing 1 [Source:HGNC Symbol;Acc:HGNC:1365]	-	-	-	-	GO:0005575//cellular_component;GO:0016020//membrane;GO:0016021//integral component of membrane	GO:0003674//molecular_function;GO:0005515//protein binding	GO:0008150//biological_process;GO:0016192//vesicle-mediated transport
[truncated: 19,208 more rows]
