# Supplementary material for: TMPRSS4 Promotes Cell Proliferation and Inhibits Apoptosis in Pancreatic Ductal Adenocarcinoma by Activating ERK1/2 Signaling Pathway
Source: Front Oncol. 2021 Mar 18;11:628353. doi: 10.3389/fonc.2021.628353 (PMC8012900; doi:10.3389/fonc.2021.628353)
Supplement: Supplementary file 3 [file Table_3.xlsx]

## Sheet: Sheet1
Cancer	TMPRSS4 expression	Gender	Age	Tumor_volume	Differentiation	Clinical_stage	Perineuronal_invasion	Survivalmonths	Survival_status
C1	1	1	1	2	0	1	0	0.3	1
C2	1	0	0	2	0	0	0	6.8	1
C3	0	0	0	1	0	0	0	21.5	1
C4	1	1	1	2	0	1	1	1.1	1
C5	1	1	1	1	0	0	0	10.2	1
C6	0	1	1	1	0	0	0	11.6	0
C7	1	0	1	1	0	0	0	0.4	1
C8	0	1	0	2	0	0	0	16.8	0
C9	0	1	0	1	1	0	0	2.3	1
C10	0	1	1	1	0	0	1	15	1
C11	0	0	1	1	0	0	0	14.7	0
C12	1	1	0	1	0	0	1	18.1	1
C13	0	0	0	1	0	0	0	13.8	0
C14	1	1	1	1	0	0	0	13.8	0
C15	1	1	1	2	0	1	0	2	1
C16	1	1	0	1	1	0	1	15	0
C17	1	0	1	1	1	0	1	13.2	1
C18	1	1	1	2	0	0	0	10.1	1
C19	1	1	0	1	1	1	0	3.1	1
C20	1	1	1	0	0	0	1	4.4	1
C21	0	1	1	1	0	0	0	18.1	0
C22	0	1	0	1	0	0	0	18.4	1
C23	1	1	1	2	1	0	1	8.5	0
C24	1	1	0	0	1	0	1	9.4	0
C25	0	0	0	1	0	0	0	8.9	0
C26	1	1	0	1	1	0	0	0.9	0
C27	0	0	1	1	1	0	0	6.2	0
C28	0	0	1	1	0	0	0	6.9	0
C29	1	0	1	1	0	0	1	2	0
C30	1	0	0	2	0	1	0	8.4	1
C31	1	1	1	0	0	0	1	15.2	0
C32	0	1	0	0	0	0	0	2	0
C33	1	0	0	1	0	0	0	8.9	0
C34	0	0	0	1	0	1	1	7.2	0
C35	1	0	1	1	0	0	0	7.2	0
C36	0	1	1	0	0	0	1	8.6	0
C37	0	1	0	1	0	0	0	6.4	0
C38	1	1	0	2	0	0	1	20.1	1
C39	1	1	1	2	0	0	1	3	0
C40	0	1	1	1	1	0	1	16.2	0
C41	0	0	1	1	0	0	0	4.5	0
C42	1	0	1	1	0	0	0	11.8	0
C43	1	1	1	0	0	0	1	6.7	0
C44	0	1	0	0	0	0	1	3.3	0
C45	0	0	1	1	0	0	1	12.4	1
C46	0	1	0	1	0	0	1	18	0
C47	0	1	0	1	0	0	0	12.9	0
C48	0	0	1	1	0	0	0	9.1	0
C49	0	1	0	0	0	0	0	16.1	0
C50	0	1	0	1	1	0	1	4.5	0
C51	1	1	1	1	1	0	1	8.4	1
C52	1	0	1	2	0	0	0	13.2	0
C53	0	1	0	0	0	0	1	13.4	0
C54	0	0	0	1	0	0	0	13.4	0
C55	0	0	0	1	0	0	0	6.9	1
C56	1	0	0	1	0	0	1	22.2	1
C57	0	0	0	1	0	0	1	18.3	1
C58	0	1	0	1	0	0	0	23	1
C59	0	0	0	1	0	0	0	51.6	0
C60	1	1	1	1	0	0	0	43.4	0
C61	0	0	1	1	0	0	0	21.8	1
C62	1	1	1	1	1	0	0	17.6	1
C63	1	1	1	1	1	0	0	0.9	1
C64	1	0	1	1	0	0	0	25.7	1
C65	0	0	1	1	0	0	1	16.7	1
C66	1	1	1	2	0	0	0	11.7	1
C67	1	1	1	1	1	0	0	7.4	1
C68	1	1	1	1	1	0	0	6.5	1
C69	0	1	1	2	1	1	0	3.3	1
C70	0	1	1	1	0	0	0	7.3	1
C71	1	0	1	1	0	0	0	5.5	1
C72	0	1	1	1	1	0	0	21.3	1
C73	1	1	1	1	0	0	0	10.2	1
C74	0	1	1	1	0	1	0	5.7	1
C75	0	1	1	1	0	0	0	19.4	0
C76	0	1	0	1	0	0	0	12.4	1
C77	1	1	1	0	1	0	0	8.2	0
C78	0	1	1	0	0	0	0	8.1	0
C79	1	1	1	1	0	0	1	9.7	1
C80	1	1	0	1	1	0	0	4.8	1
C81	1	1	1	1	1	0	0	17.5	0
C82	0	1	1	1	0	0	0	8.7	1
C83	1	1	1	1	0	0	1	6.2	1
C84	1	1	0	1	1	0	0	2.8	1
C85	1	1	1	1	0	1	0	6.8	1
C86	1	1	1	1	0	1	0	7.8	1
C87	1	1	0	1	1	0	1	8.4	0
C88	0	0	0	1	0	0	0	23.6	1
C89	1	0	1	0	0	1	0	8.9	0
C90	1	0	1	0	1	0	1	10.9	1
C91	0	0	1	1	0	0	0	4.2	1
C92	0	0	1	1	0	0	0	8.6	0
C93	1	0	1	2	1	0	0	5.1	1
C94	0	0	0	1	0	0	0	25.8	0
C95	0	0	1	0	0	0	0	27.4	1
C96	1	0	1	1	1	0	0	9.6	1
C97	0	0	1	1	1	0	0	19.9	1
